# Supplementary material for: Cave features, seasonality and subterranean distribution of non-obligate cave dwellers
Source: PeerJ. 2017 May 10;5:e3169. doi: 10.7717/peerj.3169 (PMC5428323; doi:10.7717/peerj.3169)
Supplement: Table S1 — Precise coordinates of caves will be given only under motivated request, as these environments host high density of strictly protected species. [file peerj-05-3169-s001.xlsx]

## Sheet: raw data_rev
Month	Cave	Lat	Long	Elevation	Total_length	Explored_length	Day	Sector	Branch	Time_of_survey	Temperature_external	Humidity_external	Width	Height	Wall_heterogeneity_sx	Wall_heterogeneity_dx	Wall_heterogeneity_average	Temperature_sector	Humidity_sector	Lux_max	Lux_min	N_species	Tegenaria_sp	Meta_menardi	Metellina_merianae	Dolichopoda_laetitiae	Chilostoma_planospira	Limax_sp	Rana_italica	Bufo_bufo	Amaurobius_ferox
1	Cave_2	43.87	11.21	287	12	12	6	3	1	17.25	3.7	76.8	7.25	3	0.68	0.78	0.73	5.6	75	184	25.8	1	1	0	0	0	0	0	0	0	0
1	Cave_2	43.87	11.21	287	12	12	6	6	1	17.25	3.7	76.8	8.2	2.57	0.73	0.82	0.775	5.2	76.2	54.3	1.2	1	1	0	0	0	0	0	0	0	0
1	Cave_2	43.87	11.21	287	12	12	6	9	1	17.25	3.7	76.8	5.5	2.61	0.76	0.73	0.745	5.1	76.5	17.3	0.6	1	1	0	0	0	0	0	0	0	0
1	Cave_2	43.87	11.21	287	12	12	6	12	1	17.25	3.7	76.8	1.13	1.71	0.78	0.84	0.81	5.3	78.5	3.2	0.4	1	1	0	0	0	0	0	0	0	0
2	Cave_2	43.87	11.21	287	12	12	47	3	1	13.5	10.2	57.5	7.25	3	0.68	0.78	0.73	10.2	56.9	1245	28.7	0	0	0	0	0	0	0	0	0	0
2	Cave_2	43.87	11.21	287	12	12	47	6	1	13.5	10.2	57.5	8.2	2.57	0.73	0.82	0.775	9.7	59.4	144.9	6.6	0	0	0	0	0	0	0	0	0	0
2	Cave_2	43.87	11.21	287	12	12	47	9	1	13.5	10.2	57.5	5.5	2.61	0.76	0.73	0.745	9.4	59.9	27	2.8	1	1	0	0	0	0	0	0	0	0
2	Cave_2	43.87	11.21	287	12	12	47	12	1	13.5	10.2	57.5	1.13	1.71	0.78	0.84	0.81	9.1	71.8	1.7	1.1	0	0	0	0	0	0	0	0	0	0
3	Cave_2	43.87	11.21	287	12	12	61	3	1	17.35	11.2	53	7.25	3	0.68	0.78	0.73	7	42.8	167.8	2.3	1	1	0	0	0	0	0	0	0	0
3	Cave_2	43.87	11.21	287	12	12	61	6	1	17.35	11.2	53	8.2	2.57	0.73	0.82	0.775	7	43.2	15.1	0.6	1	1	0	0	0	0	0	0	0	0
3	Cave_2	43.87	11.21	287	12	12	61	9	1	17.35	11.2	53	5.5	2.61	0.76	0.73	0.745	7.4	43.8	3.9	0.2	1	1	0	0	0	0	0	0	0	0
3	Cave_2	43.87	11.21	287	12	12	61	12	1	17.35	11.2	53	1.13	1.71	0.78	0.84	0.81	7	44.8	1.8	0.1	1	1	0	0	0	0	0	0	0	0
4	Cave_2	43.87	11.21	287	12	12	113	3	1	13.1	20	53	7.25	3	0.68	0.78	0.73	17.6	63.4	443	9.4	1	1	0	0	0	0	0	0	0	0
4	Cave_2	43.87	11.21	287	12	12	113	6	1	13.1	20	53	8.2	2.57	0.73	0.82	0.775	16.8	68.5	79	2.3	2	1	0	1	0	0	0	0	0	0
4	Cave_2	43.87	11.21	287	12	12	113	9	1	13.1	20	53	5.5	2.61	0.76	0.73	0.745	16.3	72	14	0.8	1	1	0	0	0	0	0	0	0	0
4	Cave_2	43.87	11.21	287	12	12	113	12	1	13.1	20	53	1.13	1.71	0.78	0.84	0.81	15.6	71.8	8	0.4	1	1	0	0	0	0	0	0	0	0
5	Cave_2	43.87	11.21	287	12	12	138	3	1	12.4	17.3	61	7.25	3	0.68	0.78	0.73	16.2	75.8	371	5.7	2	1	0	1	0	0	0	0	0	0
5	Cave_2	43.87	11.21	287	12	12	138	6	1	12.4	17.3	61	8.2	2.57	0.73	0.82	0.775	15	78.5	21.2	0.8	2	1	0	1	0	0	0	0	0	0
5	Cave_2	43.87	11.21	287	12	12	138	9	1	12.4	17.3	61	5.5	2.61	0.76	0.73	0.745	15	78.4	11.3	0.5	1	1	0	0	0	0	0	0	0	0
5	Cave_2	43.87	11.21	287	12	12	138	12	1	12.4	17.3	61	1.13	1.71	0.78	0.84	0.81	14.2	82.5	5	0.3	1	1	0	0	0	0	0	0	0	0
6	Cave_2	43.87	11.21	287	12	12	152	3	1	15.05	18.9	78.5	7.25	3	0.68	0.78	0.73	17.1	83.2	149.4	1.5	1	1	0	0	0	0	0	0	0	0
6	Cave_2	43.87	11.21	287	12	12	152	6	1	15.05	18.9	78.5	8.2	2.57	0.73	0.82	0.775	15.7	88.3	18.8	0.6	2	1	0	0	0	0	0	0	0	1
6	Cave_2	43.87	11.21	287	12	12	152	9	1	15.05	18.9	78.5	5.5	2.61	0.76	0.73	0.745	15.7	89.2	3.7	0.3	2	1	0	1	0	0	0	0	0	0
6	Cave_2	43.87	11.21	287	12	12	152	12	1	15.05	18.9	78.5	1.13	1.71	0.78	0.84	0.81	14.2	91.6	3	0.1	1	1	0	0	0	0	0	0	0	0
7	Cave_2	43.87	11.21	287	12	12	208	3	1	16.3	29.1	50.1	7.25	3	0.68	0.78	0.73	25.9	71.9	66	5.1	1	1	0	0	0	0	0	0	0	0
7	Cave_2	43.87	11.21	287	12	12	208	6	1	16.3	29.1	50.1	8.2	2.57	0.73	0.82	0.775	25	68.3	16.4	0.3	2	1	0	1	0	0	0	0	0	0
7	Cave_2	43.87	11.21	287	12	12	208	9	1	16.3	29.1	50.1	5.5	2.61	0.76	0.73	0.745	24.7	69.5	8.9	1.4	1	1	0	0	0	0	0	0	0	0
7	Cave_2	43.87	11.21	287	12	12	208	12	1	16.3	29.1	50.1	1.13	1.71	0.78	0.84	0.81	24.6	70.1	2.2	0.7	2	1	0	1	0	0	0	0	0	0
8	Cave_2	43.87	11.21	287	12	12	224	3	1	14.35	27.3	45.8	7.25	3	0.68	0.78	0.73	23.9	71.7	171.4	11.6	1	1	0	0	0	0	0	0	0	0
8	Cave_2	43.87	11.21	287	12	12	224	6	1	14.35	27.3	45.8	8.2	2.57	0.73	0.82	0.775	23.4	62	75	6.2	2	1	0	1	0	0	0	0	0	0
8	Cave_2	43.87	11.21	287	12	12	224	9	1	14.35	27.3	45.8	5.5	2.61	0.76	0.73	0.745	23.2	64	15.7	1.1	3	1	0	1	0	0	1	0	0	0
8	Cave_2	43.87	11.21	287	12	12	224	12	1	14.35	27.3	45.8	1.13	1.71	0.78	0.84	0.81	21.4	77.1	3.6	0.4	2	1	0	0	0	0	1	0	0	0
9	Cave_2	43.87	11.21	287	12	12	246	3	1	18.2	26.9	49.6	7.25	3	0.68	0.78	0.73	23.5	74.7	45	2.1	1	1	0	0	0	0	0	0	0	0
9	Cave_2	43.87	11.21	287	12	12	246	6	1	18.2	26.9	49.6	8.2	2.57	0.73	0.82	0.775	22.8	70.1	28	0.2	2	1	0	1	0	0	0	0	0	0
9	Cave_2	43.87	11.21	287	12	12	246	9	1	18.2	26.9	49.6	5.5	2.61	0.76	0.73	0.745	22.9	66.6	3.7	0.2	2	1	0	1	0	0	0	0	0	0
9	Cave_2	43.87	11.21	287	12	12	246	12	1	18.2	26.9	49.6	1.13	1.71	0.78	0.84	0.81	20.6	80.5	1.5	0	2	1	0	1	0	0	0	0	0	0
10	Cave_2	43.87	11.21	287	12	12	276	3	1	16.31	19.2	94.5	7.25	3	0.68	0.78	0.73	17.8	92.9	5	0.6	2	1	0	1	0	0	0	0	0	0
10	Cave_2	43.87	11.21	287	12	12	276	6	1	16.31	19.2	94.5	8.2	2.57	0.73	0.82	0.775	17.8	93.6	1.5	0.4	2	1	0	0	0	0	1	0	0	0
10	Cave_2	43.87	11.21	287	12	12	276	9	1	16.31	19.2	94.5	5.5	2.61	0.76	0.73	0.745	17.7	94.3	1.3	0.5	5	1	0	1	0	0	1	1	0	0
10	Cave_2	43.87	11.21	287	12	12	276	12	1	16.31	19.2	94.5	1.13	1.71	0.78	0.84	0.81	17.5	94.2	0.7	0.2	2	1	0	1	0	0	0	0	0	0
11	Cave_2	43.87	11.21	287	12	12	327	3	1	14.21	10.4	83.4	7.25	3	0.68	0.78	0.73	10.1	84.3	5460	4.4	1	1	0	0	0	0	0	0	0	0
11	Cave_2	43.87	11.21	287	12	12	327	6	1	14.21	10.4	83.4	8.2	2.57	0.73	0.82	0.775	9.9	84.7	273	4.2	0	0	0	0	0	0	0	0	0	0
11	Cave_2	43.87	11.21	287	12	12	327	9	1	14.21	10.4	83.4	5.5	2.61	0.76	0.73	0.745	10	84.9	49.4	0.3	1	1	0	0	0	0	0	0	0	0
11	Cave_2	43.87	11.21	287	12	12	327	12	1	14.21	10.4	83.4	1.13	1.71	0.78	0.84	0.81	9.9	84.7	6.6	0.4	1	1	0	0	0	0	0	0	0	0
12	Cave_2	43.87	11.21	287	12	12	334	3	1	12.25	7.9	68.3	7.25	3	0.68	0.78	0.73	7.8	77.9	294	15.7	1	1	0	0	0	0	0	0	0	0
12	Cave_2	43.87	11.21	287	12	12	334	6	1	12.25	7.9	68.3	8.2	2.57	0.73	0.82	0.775	8.1	76	64.1	10.2	1	1	0	0	0	0	0	0	0	0
12	Cave_2	43.87	11.21	287	12	12	334	9	1	12.25	7.9	68.3	5.5	2.61	0.76	0.73	0.745	8.4	75.9	23.8	0.3	1	1	0	0	0	0	0	0	0	0
12	Cave_2	43.87	11.21	287	12	12	334	12	1	12.25	7.9	68.3	1.13	1.71	0.78	0.84	0.81	8.5	81.8	3.4	0.2	1	1	0	0	0	0	0	0	0	0
1	Cave_1	44.03	10.25	872	15	15	12	3	1	11	7.8	75	1.41	1.88	0.64	0.94	0.79	6.5	84.5	34.7	0.2	0	0	0	0	0	0	0	0	0	0
1	Cave_1	44.03	10.25	872	15	15	12	6	1	11	7.8	75	0.93	1.76	0.64	0.75	0.695	6.8	85.1	2.5	0	1	1	0	0	0	0	0	0	0	0
1	Cave_1	44.03	10.25	872	15	15	12	9	1	11	7.8	75	2.6	0.94	0.75	0.6	0.675	6.7	88.5	0.1	0	1	0	0	1	0	0	0	0	0	0
1	Cave_1	44.03	10.25	872	15	15	12	12	1	11	7.8	75	1.3	0.45	0.45	0.45	0.45	6.9	90.8	0	0	1	0	0	1	0	0	0	0	0	0
1	Cave_1	44.03	10.25	872	15	15	12	6	2	11	7.8	75	3.1	4	0.7	0.8	0.75	6.8	86.3	0.1	0	1	1	0	0	0	0	0	0	0	0
2	Cave_1	44.03	10.25	872	15	15	33	3	1	10.45	7.2	61.8	1.41	1.88	0.64	0.94	0.79	4.6	83.6	51.5	0.7	0	0	0	0	0	0	0	0	0	0
2	Cave_1	44.03	10.25	872	15	15	33	6	1	10.45	7.2	61.8	0.93	1.76	0.64	0.75	0.695	5.2	83.3	3.2	0	2	1	0	1	0	0	0	0	0	0
2	Cave_1	44.03	10.25	872	15	15	33	9	1	10.45	7.2	61.8	2.6	0.94	0.75	0.6	0.675	5.1	88.8	0.1	0	0	0	0	0	0	0	0	0	0	0
2	Cave_1	44.03	10.25	872	15	15	33	12	1	10.45	7.2	61.8	1.3	0.45	0.45	0.45	0.45	4.9	90	0	0	1	0	0	1	0	0	0	0	0	0
2	Cave_1	44.03	10.25	872	15	15	33	6	2	10.45	7.2	61.8	3.1	4	0.7	0.8	0.75	5.1	85.1	0.1	0	1	1	0	0	0	0	0	0	0	0
3	Cave_1	44.03	10.25	872	15	15	89	3	1	9.5	9.3	85.7	1.41	1.88	0.64	0.94	0.79	8.7	84.2	85.5	42.6	0	0	0	0	0	0	0	0	0	0
3	Cave_1	44.03	10.25	872	15	15	89	6	1	9.5	9.3	85.7	0.93	1.76	0.64	0.75	0.695	7.9	88.7	14.6	0	0	0	0	0	0	0	0	0	0	0
3	Cave_1	44.03	10.25	872	15	15	89	9	1	9.5	9.3	85.7	2.6	0.94	0.75	0.6	0.675	7.9	89.5	0.1	0	1	1	0	0	0	0	0	0	0	0
3	Cave_1	44.03	10.25	872	15	15	89	12	1	9.5	9.3	85.7	1.3	0.45	0.45	0.45	0.45	7.8	90.2	0	0	0	0	0	0	0	0	0	0	0	0
3	Cave_1	44.03	10.25	872	15	15	89	6	2	9.5	9.3	85.7	3.1	4	0.7	0.8	0.75	8.3	84.3	7.1	0.1	0	0	0	0	0	0	0	0	0	0
4	Cave_1	44.03	10.25	872	15	15	117	3	1	13.45	10.8	96.7	1.41	1.88	0.64	0.94	0.79	8.4	96.3	189.5	0.4	2	1	0	0	0	1	0	0	0	0
4	Cave_1	44.03	10.25	872	15	15	117	6	1	13.45	10.8	96.7	0.93	1.76	0.64	0.75	0.695	8.8	96.5	0.3	0	2	1	0	1	0	0	0	0	0	0
4	Cave_1	44.03	10.25	872	15	15	117	9	1	13.45	10.8	96.7	2.6	0.94	0.75	0.6	0.675	9.3	96.2	0.3	0	0	0	0	0	0	0	0	0	0	0
4	Cave_1	44.03	10.25	872	15	15	117	12	1	13.45	10.8	96.7	1.3	0.45	0.45	0.45	0.45	9.4	96	0	0	0	0	0	0	0	0	0	0	0	0
4	Cave_1	44.03	10.25	872	15	15	117	6	2	13.45	10.8	96.7	3.1	4	0.7	0.8	0.75	8.3	96.8	8.3	0.1	0	0	0	0	0	0	0	0	0	0
5	Cave_1	44.03	10.25	872	15	15	131	3	1	11.35	16.8	85.5	1.41	1.88	0.64	0.94	0.79	12.1	81.7	156.8	0.5	1	1	0	0	0	0	0	0	0	0
5	Cave_1	44.03	10.25	872	15	15	131	6	1	11.35	16.8	85.5	0.93	1.76	0.64	0.75	0.695	11.1	94.1	0.1	0	1	0	0	1	0	0	0	0	0	0
5	Cave_1	44.03	10.25	872	15	15	131	9	1	11.35	16.8	85.5	2.6	0.94	0.75	0.6	0.675	11.3	94	0	0	2	1	0	0	0	1	0	0	0	0
5	Cave_1	44.03	10.25	872	15	15	131	12	1	11.35	16.8	85.5	1.3	0.45	0.45	0.45	0.45	11.1	94	0	0	0	0	0	0	0	0	0	0	0	0
5	Cave_1	44.03	10.25	872	15	15	131	6	2	11.35	16.8	85.5	3.1	4	0.7	0.8	0.75	10.6	88.6	0	0	0	0	0	0	0	0	0	0	0	0
6	Cave_1	44.03	10.25	872	15	15	178	3	1	18.1	15.5	94.1	1.41	1.88	0.64	0.94	0.79	11.9	93.3	7.5	0	0	0	0	0	0	0	0	0	0	0
6	Cave_1	44.03	10.25	872	15	15	178	6	1	18.1	15.5	94.1	0.93	1.76	0.64	0.75	0.695	13.9	94	0	0	1	0	0	1	0	0	0	0	0	0
6	Cave_1	44.03	10.25	872	15	15	178	9	1	18.1	15.5	94.1	2.6	0.94	0.75	0.6	0.675	12.8	94.1	0	0	0	0	0	0	0	0	0	0	0	0
6	Cave_1	44.03	10.25	872	15	15	178	12	1	18.1	15.5	94.1	1.3	0.45	0.45	0.45	0.45	11.8	94.4	0	0	0	0	0	0	0	0	0	0	0	0
6	Cave_1	44.03	10.25	872	15	15	178	6	2	18.1	15.5	94.1	3.1	4	0.7	0.8	0.75	11.8	94.6	0	0	2	1	0	0	0	1	0	0	0	0
7	Cave_1	44.03	10.25	872	15	15	187	3	1	12.22	17.3	73	1.41	1.88	0.64	0.94	0.79	13.1	92	24.9	0.6	1	0	0	0	0	1	0	0	0	0
7	Cave_1	44.03	10.25	872	15	15	187	6	1	12.22	17.3	73	0.93	1.76	0.64	0.75	0.695	14.9	93.6	0.3	0	2	1	0	1	0	0	0	0	0	0
7	Cave_1	44.03	10.25	872	15	15	187	9	1	12.22	17.3	73	2.6	0.94	0.75	0.6	0.675	14.2	92.1	0.1	0	2	1	0	1	0	0	0	0	0	0
7	Cave_1	44.03	10.25	872	15	15	187	12	1	12.22	17.3	73	1.3	0.45	0.45	0.45	0.45	13.2	90.3	0	0	0	0	0	0	0	0	0	0	0	0
7	Cave_1	44.03	10.25	872	15	15	187	6	2	12.22	17.3	73	3.1	4	0.7	0.8	0.75	12.4	92.3	0	0	1	1	0	0	0	0	0	0	0	0
8	Cave_1	44.03	10.25	872	15	15	221	3	1	14.15	24.1	61.9	1.41	1.88	0.64	0.94	0.79	16.2	89.9	30	1.6	0	0	0	0	0	0	0	0	0	0
8	Cave_1	44.03	10.25	872	15	15	221	6	1	14.15	24.1	61.9	0.93	1.76	0.64	0.75	0.695	17.4	93.1	0.2	0	1	1	0	0	0	0	0	0	0	0
8	Cave_1	44.03	10.25	872	15	15	221	9	1	14.15	24.1	61.9	2.6	0.94	0.75	0.6	0.675	18.3	86.2	0.2	0	2	0	1	1	0	0	0	0	0	0
8	Cave_1	44.03	10.25	872	15	15	221	12	1	14.15	24.1	61.9	1.3	0.45	0.45	0.45	0.45	17.7	86.5	0	0	0	0	0	0	0	0	0	0	0	0
8	Cave_1	44.03	10.25	872	15	15	221	6	2	14.15	24.1	61.9	3.1	4	0.7	0.8	0.75	15.9	90.6	0	0	4	1	1	1	0	1	0	0	0	0
9	Cave_1	44.03	10.25	872	15	15	247	3	1	12.36	26.2	59.2	1.41	1.88	0.64	0.94	0.79	16.7	86	84.5	0.6	1	0	0	0	0	0	1	0	0	0
9	Cave_1	44.03	10.25	872	15	15	247	6	1	12.36	26.2	59.2	0.93	1.76	0.64	0.75	0.695	18.4	88.1	0.5	0	0	0	0	0	0	0	0	0	0	0
9	Cave_1	44.03	10.25	872	15	15	247	9	1	12.36	26.2	59.2	2.6	0.94	0.75	0.6	0.675	18.3	86	0.1	0	0	0	0	0	0	0	0	0	0	0
9	Cave_1	44.03	10.25	872	15	15	247	12	1	12.36	26.2	59.2	1.3	0.45	0.45	0.45	0.45	17.9	86.3	0	0	0	0	0	0	0	0	0	0	0	0
9	Cave_1	44.03	10.25	872	15	15	247	6	2	12.36	26.2	59.2	3.1	4	0.7	0.8	0.75	16.2	88.6	0	0	3	0	1	0	0	0	1	0	0	0
10	Cave_1	44.03	10.25	872	15	15	275	3	1	11.45	15.2	89.2	1.41	1.88	0.64	0.94	0.79	15	88	26.2	0.3	1	1	0	0	0	0	0	0	0	0
10	Cave_1	44.03	10.25	872	15	15	275	6	1	11.45	15.2	89.2	0.93	1.76	0.64	0.75	0.695	15.5	90	0.5	0	1	0	0	0	0	0	0	0	0	0
10	Cave_1	44.03	10.25	872	15	15	275	9	1	11.45	15.2	89.2	2.6	0.94	0.75	0.6	0.675	15.7	87.7	0.1	0	1	0	0	0	0	1	0	0	0	0
10	Cave_1	44.03	10.25	872	15	15	275	12	1	11.45	15.2	89.2	1.3	0.45	0.45	0.45	0.45	15.6	88	0	0	1	1	0	0	0	0	0	0	0	0
10	Cave_1	44.03	10.25	872	15	15	275	6	2	11.45	15.2	89.2	3.1	4	0.7	0.8	0.75	14.9	90.8	0.1	0	4	1	1	1	0	1	0	0	0	0
11	Cave_1	44.03	10.25	872	15	15	329	3	1	10.45	3.9	48.3	1.41	1.88	0.64	0.94	0.79	3	48.6	43	0.3	0	0	0	0	0	0	0	0	0	0
11	Cave_1	44.03	10.25	872	15	15	329	6	1	10.45	3.9	48.3	0.93	1.76	0.64	0.75	0.695	3.8	83	1.1	0	0	0	0	0	0	0	0	0	0	0
11	Cave_1	44.03	10.25	872	15	15	329	9	1	10.45	3.9	48.3	2.6	0.94	0.75	0.6	0.675	4.2	85	0.1	0	1	0	1	0	0	0	0	0	0	0
11	Cave_1	44.03	10.25	872	15	15	329	12	1	10.45	3.9	48.3	1.3	0.45	0.45	0.45	0.45	4.1	85.7	0	0	0	0	0	0	0	0	0	0	0	0
11	Cave_1	44.03	10.25	872	15	15	329	6	2	10.45	3.9	48.3	3.1	4	0.7	0.8	0.75	3.5	72.2	0	0	0	0	0	0	0	0	0	0	0	0
12	Cave_1	44.03	10.25	872	15	15	336	3	1	11.42	6.8	61.1	1.41	1.88	0.64	0.94	0.79	5.8	60.5	62.5	0.2	0	0	0	0	0	0	0	0	0	0
12	Cave_1	44.03	10.25	872	15	15	336	6	1	11.42	6.8	61.1	0.93	1.76	0.64	0.75	0.695	4.8	85	0.1	0	0	0	0	0	0	0	0	0	0	0
12	Cave_1	44.03	10.25	872	15	15	336	9	1	11.42	6.8	61.1	2.6	0.94	0.75	0.6	0.675	4.5	85.5	0.1	0	1	0	1	0	0	0	0	0	0	0
12	Cave_1	44.03	10.25	872	15	15	336	12	1	11.42	6.8	61.1	1.3	0.45	0.45	0.45	0.45	4.4	87.3	0	0	0	0	0	0	0	0	0	0	0	0
12	Cave_1	44.03	10.25	872	15	15	336	6	2	11.42	6.8	61.1	3.1	4	0.7	0.8	0.75	5	83.5	0	0	0	0	0	0	0	0	0	0	0	0
1	Cave_3	43.97	10.53	91	33	33	12	3	1	7.1	7.2	89.7	1.17	2.08	0.7	0.76	0.73	8.1	89	4.5	0.3	0	0	0	0	0	0	0	0	0	0
1	Cave_3	43.97	10.53	91	33	33	12	6	1	7.1	7.2	89.7	1.33	1.98	0.86	0.77	0.815	8.3	89.1	0.5	0	1	1	0	0	0	0	0	0	0	0
1	Cave_3	43.97	10.53	91	33	33	12	9	1	7.1	7.2	89.7	1.9	1.6	0.84	0.77	0.805	8.6	89.5	0	0	1	1	0	0	0	0	0	0	0	0
1	Cave_3	43.97	10.53	91	33	33	12	12	1	7.1	7.2	89.7	3.26	1.8	0.95	0.94	0.945	8.8	89.5	0	0	1	1	0	0	0	0	0	0	0	0
1	Cave_3	43.97	10.53	91	33	33	12	15	1	7.1	7.2	89.7	2.1	2.1	0.7	0.82	0.76	8.9	89.9	0	0	1	1	0	0	0	0	0	0	0	0
1	Cave_3	43.97	10.53	91	33	33	12	18	1	7.1	7.2	89.7	1.69	2.33	0.71	0.77	0.74	9.3	89.1	0	0	1	1	0	0	0	0	0	0	0	0
1	Cave_3	43.97	10.53	91	33	33	12	21	1	7.1	7.2	89.7	2.25	2.98	0.82	0.8	0.81	9.8	90.5	0	0	1	1	0	0	0	0	0	0	0	0
1	Cave_3	43.97	10.53	91	33	33	12	24	1	7.1	7.2	89.7	1.95	1.83	0.7	0.7	0.7	9.9	90.1	0	0	1	1	0	0	0	0	0	0	0	0
1	Cave_3	43.97	10.53	91	33	33	12	27	1	7.1	7.2	89.7	1.33	2.19	0.77	0.8	0.785	10.1	90.2	0	0	1	1	0	0	0	0	0	0	0	0
1	Cave_3	43.97	10.53	91	33	33	12	30	1	7.1	7.2	89.7	1.34	1.81	0.7	0.77	0.735	10.3	90.7	0	0	1	1	0	0	0	0	0	0	0	0
1	Cave_3	43.97	10.53	91	33	33	12	33	1	7.1	7.2	89.7	1.1	1.76	0.77	0.76	0.765	10.3	90.7	0	0	1	1	0	0	0	0	0	0	0	0
2	Cave_3	43.97	10.53	91	33	33	33	3	1	14.3	9.8	47.4	1.17	2.08	0.7	0.76	0.73	8.8	68.8	130	1.7	1	0	0	0	0	1	0	0	0	0
2	Cave_3	43.97	10.53	91	33	33	33	6	1	14.3	9.8	47.4	1.33	1.98	0.86	0.77	0.815	8.8	69.3	16.7	0.4	2	0	1	0	0	1	0	0	0	0
2	Cave_3	43.97	10.53	91	33	33	33	9	1	14.3	9.8	47.4	1.9	1.6	0.84	0.77	0.805	8.8	75.7	0.2	0	1	1	0	0	0	0	0	0	0	0
2	Cave_3	43.97	10.53	91	33	33	33	12	1	14.3	9.8	47.4	3.26	1.8	0.95	0.94	0.945	8.6	83.8	0	0	1	1	0	0	0	0	0	0	0	0
2	Cave_3	43.97	10.53	91	33	33	33	15	1	14.3	9.8	47.4	2.1	2.1	0.7	0.82	0.76	8.6	88.9	0	0	1	1	0	0	0	0	0	0	0	0
2	Cave_3	43.97	10.53	91	33	33	33	18	1	14.3	9.8	47.4	1.69	2.33	0.71	0.77	0.74	9	91.5	0	0	1	1	0	0	0	0	0	0	0	0
2	Cave_3	43.97	10.53	91	33	33	33	21	1	14.3	9.8	47.4	2.25	2.98	0.82	0.8	0.81	9.4	92.2	0	0	1	1	0	0	0	0	0	0	0	0
2	Cave_3	43.97	10.53	91	33	33	33	24	1	14.3	9.8	47.4	1.95	1.83	0.7	0.7	0.7	9.5	92.2	0	0	1	1	0	0	0	0	0	0	0	0
2	Cave_3	43.97	10.53	91	33	33	33	27	1	14.3	9.8	47.4	1.33	2.19	0.77	0.8	0.785	9.6	92	0	0	0	0	0	0	0	0	0	0	0	0
2	Cave_3	43.97	10.53	91	33	33	33	30	1	14.3	9.8	47.4	1.34	1.81	0.7	0.77	0.735	9.6	91.4	0	0	1	1	0	0	0	0	0	0	0	0
2	Cave_3	43.97	10.53	91	33	33	33	33	1	14.3	9.8	47.4	1.1	1.76	0.77	0.76	0.765	9.6	91.3	0	0	0	0	0	0	0	0	0	0	0	0
3	Cave_3	43.97	10.53	91	33	33	89	3	1	6.45	8.2	87.3	1.17	2.08	0.7	0.76	0.73	9.4	87.7	76.8	0.3	0	0	0	0	0	0	0	0	0	0
3	Cave_3	43.97	10.53	91	33	33	89	6	1	6.45	8.2	87.3	1.33	1.98	0.86	0.77	0.815	9.5	88.2	10.8	0.1	0	0	0	0	0	0	0	0	0	0
3	Cave_3	43.97	10.53	91	33	33	89	9	1	6.45	8.2	87.3	1.9	1.6	0.84	0.77	0.805	9.4	88.5	0	0	1	0	0	1	0	0	0	0	0	0
3	Cave_3	43.97	10.53	91	33	33	89	12	1	6.45	8.2	87.3	3.26	1.8	0.95	0.94	0.945	9.4	89.2	0	0	1	1	0	0	0	0	0	0	0	0
3	Cave_3	43.97	10.53	91	33	33	89	15	1	6.45	8.2	87.3	2.1	2.1	0.7	0.82	0.76	9.7	93.9	0	0	1	1	0	0	0	0	0	0	0	0
3	Cave_3	43.97	10.53	91	33	33	89	18	1	6.45	8.2	87.3	1.69	2.33	0.71	0.77	0.74	9.4	94.2	0	0	1	1	0	0	0	0	0	0	0	0
3	Cave_3	43.97	10.53	91	33	33	89	21	1	6.45	8.2	87.3	2.25	2.98	0.82	0.8	0.81	9.3	94.5	0	0	1	1	0	0	0	0	0	0	0	0
3	Cave_3	43.97	10.53	91	33	33	89	24	1	6.45	8.2	87.3	1.95	1.83	0.7	0.7	0.7	9.2	94.7	0	0	1	1	0	0	0	0	0	0	0	0
3	Cave_3	43.97	10.53	91	33	33	89	27	1	6.45	8.2	87.3	1.33	2.19	0.77	0.8	0.785	9.3	94.9	0	0	0	0	0	0	0	0	0	0	0	0
3	Cave_3	43.97	10.53	91	33	33	89	30	1	6.45	8.2	87.3	1.34	1.81	0.7	0.77	0.735	9.3	95	0	0	0	0	0	0	0	0	0	0	0	0
3	Cave_3	43.97	10.53	91	33	33	89	33	1	6.45	8.2	87.3	1.1	1.76	0.77	0.76	0.765	9.3	95	0	0	1	1	0	0	0	0	0	0	0	0
4	Cave_3	43.97	10.53	91	33	33	117	3	1	7.4	13.3	97.8	1.17	2.08	0.7	0.76	0.73	11.4	97	48.1	0.9	1	0	0	0	0	1	0	0	0	0
4	Cave_3	43.97	10.53	91	33	33	117	6	1	7.4	13.3	97.8	1.33	1.98	0.86	0.77	0.815	10.5	89.7	6	0.1	0	0	0	0	0	0	0	0	0	0
4	Cave_3	43.97	10.53	91	33	33	117	9	1	7.4	13.3	97.8	1.9	1.6	0.84	0.77	0.805	10.5	89.5	0.1	0	2	0	0	1	0	1	0	0	0	0
4	Cave_3	43.97	10.53	91	33	33	117	12	1	7.4	13.3	97.8	3.26	1.8	0.95	0.94	0.945	10.5	89.4	0	0	0	0	0	0	0	0	0	0	0	0
4	Cave_3	43.97	10.53	91	33	33	117	15	1	7.4	13.3	97.8	2.1	2.1	0.7	0.82	0.76	10.5	88.8	0	0	0	0	0	0	0	0	0	0	0	0
4	Cave_3	43.97	10.53	91	33	33	117	18	1	7.4	13.3	97.8	1.69	2.33	0.71	0.77	0.74	10.7	88.5	0	0	1	1	0	0	0	0	0	0	0	0
4	Cave_3	43.97	10.53	91	33	33	117	21	1	7.4	13.3	97.8	2.25	2.98	0.82	0.8	0.81	10.7	88.2	0	0	1	1	0	0	0	0	0	0	0	0
4	Cave_3	43.97	10.53	91	33	33	117	24	1	7.4	13.3	97.8	1.95	1.83	0.7	0.7	0.7	11	87.2	0	0	0	0	0	0	0	0	0	0	0	0
4	Cave_3	43.97	10.53	91	33	33	117	27	1	7.4	13.3	97.8	1.33	2.19	0.77	0.8	0.785	11.1	86.4	0	0	0	0	0	0	0	0	0	0	0	0
4	Cave_3	43.97	10.53	91	33	33	117	30	1	7.4	13.3	97.8	1.34	1.81	0.7	0.77	0.735	11.1	85.1	0	0	0	0	0	0	0	0	0	0	0	0
4	Cave_3	43.97	10.53	91	33	33	117	33	1	7.4	13.3	97.8	1.1	1.76	0.77	0.76	0.765	11.1	85.5	0	0	0	0	0	0	0	0	0	0	0	0
5	Cave_3	43.97	10.53	91	33	33	131	3	1	6.55	14.5	82.3	1.17	2.08	0.7	0.76	0.73	11.6	94.1	61.1	0.2	2	0	0	1	0	1	0	0	0	0
5	Cave_3	43.97	10.53	91	33	33	131	6	1	6.55	14.5	82.3	1.33	1.98	0.86	0.77	0.815	11.4	94	5.1	0.1	2	0	0	0	0	1	0	0	0	0
5	Cave_3	43.97	10.53	91	33	33	131	9	1	6.55	14.5	82.3	1.9	1.6	0.84	0.77	0.805	11.2	93.9	0	0	0	0	0	0	0	0	0	0	0	0
5	Cave_3	43.97	10.53	91	33	33	131	12	1	6.55	14.5	82.3	3.26	1.8	0.95	0.94	0.945	11.1	94	0	0	1	1	0	0	0	0	0	0	0	0
5	Cave_3	43.97	10.53	91	33	33	131	15	1	6.55	14.5	82.3	2.1	2.1	0.7	0.82	0.76	11.6	92.3	0	0	0	0	0	0	0	0	0	0	0	0
5	Cave_3	43.97	10.53	91	33	33	131	18	1	6.55	14.5	82.3	1.69	2.33	0.71	0.77	0.74	11.7	92	0	0	1	1	0	0	0	0	0	0	0	0
5	Cave_3	43.97	10.53	91	33	33	131	21	1	6.55	14.5	82.3	2.25	2.98	0.82	0.8	0.81	12.1	92	0	0	0	0	0	0	0	0	0	0	0	0
5	Cave_3	43.97	10.53	91	33	33	131	24	1	6.55	14.5	82.3	1.95	1.83	0.7	0.7	0.7	12	91.3	0	0	1	1	0	0	0	0	0	0	0	0
5	Cave_3	43.97	10.53	91	33	33	131	27	1	6.55	14.5	82.3	1.33	2.19	0.77	0.8	0.785	12.1	91	0	0	1	1	0	0	0	0	0	0	0	0
5	Cave_3	43.97	10.53	91	33	33	131	30	1	6.55	14.5	82.3	1.34	1.81	0.7	0.77	0.735	12.8	91.5	0	0	0	0	0	0	0	0	0	0	0	0
5	Cave_3	43.97	10.53	91	33	33	131	33	1	6.55	14.5	82.3	1.1	1.76	0.77	0.76	0.765	12.8	91.6	0	0	0	0	0	0	0	0	0	0	0	0
6	Cave_3	43.97	10.53	91	33	33	178	3	1	12.45	28.7	44	1.17	2.08	0.7	0.76	0.73	15.4	83.2	182.3	6.6	2	1	0	1	0	0	0	0	0	0
6	Cave_3	43.97	10.53	91	33	33	178	6	1	12.45	28.7	44	1.33	1.98	0.86	0.77	0.815	14.8	85.2	41.7	5.6	2	1	0	0	0	0	0	0	0	0
6	Cave_3	43.97	10.53	91	33	33	178	9	1	12.45	28.7	44	1.9	1.6	0.84	0.77	0.805	14.4	87.2	0.1	0	2	1	0	0	0	1	0	0	0	0
6	Cave_3	43.97	10.53	91	33	33	178	12	1	12.45	28.7	44	3.26	1.8	0.95	0.94	0.945	14.4	88.2	0	0	2	1	0	0	0	1	0	0	0	0
6	Cave_3	43.97	10.53	91	33	33	178	15	1	12.45	28.7	44	2.1	2.1	0.7	0.82	0.76	14.1	89.5	0	0	1	1	0	0	0	0	0	0	0	0
6	Cave_3	43.97	10.53	91	33	33	178	18	1	12.45	28.7	44	1.69	2.33	0.71	0.77	0.74	14	91	0	0	2	1	0	0	0	0	0	0	0	0
6	Cave_3	43.97	10.53	91	33	33	178	21	1	12.45	28.7	44	2.25	2.98	0.82	0.8	0.81	14.4	92	0	0	1	1	0	0	0	0	0	0	0	0
6	Cave_3	43.97	10.53	91	33	33	178	24	1	12.45	28.7	44	1.95	1.83	0.7	0.7	0.7	15	92.3	0	0	0	0	0	0	0	0	0	0	0	0
6	Cave_3	43.97	10.53	91	33	33	178	27	1	12.45	28.7	44	1.33	2.19	0.77	0.8	0.785	15.2	92.4	0	0	0	0	0	0	0	0	0	0	0	0
6	Cave_3	43.97	10.53	91	33	33	178	30	1	12.45	28.7	44	1.34	1.81	0.7	0.77	0.735	15.2	92.5	0	0	1	1	0	0	0	0	0	0	0	0
6	Cave_3	43.97	10.53	91	33	33	178	33	1	12.45	28.7	44	1.1	1.76	0.77	0.76	0.765	15.2	92.5	0	0	0	0	0	0	0	0	0	0	0	0
7	Cave_3	43.97	10.53	91	33	33	187	3	1	15.05	32.8	35.5	1.17	2.08	0.7	0.76	0.73	16.7	81.7	350	30	1	1	0	0	0	0	0	0	0	0
7	Cave_3	43.97	10.53	91	33	33	187	6	1	15.05	32.8	35.5	1.33	1.98	0.86	0.77	0.815	15.7	84	56.9	4.4	2	1	0	0	0	1	0	0	0	0
7	Cave_3	43.97	10.53	91	33	33	187	9	1	15.05	32.8	35.5	1.9	1.6	0.84	0.77	0.805	15.2	85.6	0.3	0	1	1	0	0	0	0	0	0	0	0
7	Cave_3	43.97	10.53	91	33	33	187	12	1	15.05	32.8	35.5	3.26	1.8	0.95	0.94	0.945	14.7	87.7	0	0	2	1	0	0	0	1	0	0	0	0
7	Cave_3	43.97	10.53	91	33	33	187	15	1	15.05	32.8	35.5	2.1	2.1	0.7	0.82	0.76	14.2	89.9	0	0	2	1	0	0	0	1	0	0	0	0
7	Cave_3	43.97	10.53	91	33	33	187	18	1	15.05	32.8	35.5	1.69	2.33	0.71	0.77	0.74	14.3	91.3	0	0	1	0	0	0	0	0	0	0	0	0
7	Cave_3	43.97	10.53	91	33	33	187	21	1	15.05	32.8	35.5	2.25	2.98	0.82	0.8	0.81	14.6	92.4	0	0	0	0	0	0	0	0	0	0	0	0
7	Cave_3	43.97	10.53	91	33	33	187	24	1	15.05	32.8	35.5	1.95	1.83	0.7	0.7	0.7	14.9	92.9	0	0	0	0	0	0	0	0	0	0	0	0
7	Cave_3	43.97	10.53	91	33	33	187	27	1	15.05	32.8	35.5	1.33	2.19	0.77	0.8	0.785	14.9	92.9	0	0	0	0	0	0	0	0	0	0	0	0
7	Cave_3	43.97	10.53	91	33	33	187	30	1	15.05	32.8	35.5	1.34	1.81	0.7	0.77	0.735	15.1	93.5	0	0	0	0	0	0	0	0	0	0	0	0
7	Cave_3	43.97	10.53	91	33	33	187	33	1	15.05	32.8	35.5	1.1	1.76	0.77	0.76	0.765	15.2	93.3	0	0	0	0	0	0	0	0	0	0	0	0
8	Cave_3	43.97	10.53	91	33	33	221	3	1	9.5	24	58.8	1.17	2.08	0.7	0.76	0.73	17.6	81.6	149.7	26.6	2	1	0	1	0	0	0	0	0	0
8	Cave_3	43.97	10.53	91	33	33	221	6	1	9.5	24	58.8	1.33	1.98	0.86	0.77	0.815	16.8	84.3	49.7	3.3	3	1	0	1	0	0	1	0	0	0
8	Cave_3	43.97	10.53	91	33	33	221	9	1	9.5	24	58.8	1.9	1.6	0.84	0.77	0.805	16.3	85.4	0.1	0	2	1	0	0	0	1	0	0	0	0
8	Cave_3	43.97	10.53	91	33	33	221	12	1	9.5	24	58.8	3.26	1.8	0.95	0.94	0.945	16.4	87.5	0	0	2	1	0	0	0	1	0	0	0	0
8	Cave_3	43.97	10.53	91	33	33	221	15	1	9.5	24	58.8	2.1	2.1	0.7	0.82	0.76	16.5	89.3	0	0	2	1	0	0	0	0	0	0	0	1
8	Cave_3	43.97	10.53	91	33	33	221	18	1	9.5	24	58.8	1.69	2.33	0.71	0.77	0.74	16.4	89.3	0	0	0	0	0	0	0	0	0	0	0	0
8	Cave_3	43.97	10.53	91	33	33	221	21	1	9.5	24	58.8	2.25	2.98	0.82	0.8	0.81	16.5	90.1	0	0	1	1	0	0	0	0	0	0	0	0
8	Cave_3	43.97	10.53	91	33	33	221	24	1	9.5	24	58.8	1.95	1.83	0.7	0.7	0.7	16.8	91.3	0	0	0	0	0	0	0	0	0	0	0	0
8	Cave_3	43.97	10.53	91	33	33	221	27	1	9.5	24	58.8	1.33	2.19	0.77	0.8	0.785	16.8	91	0	0	2	1	0	0	0	1	0	0	0	0
8	Cave_3	43.97	10.53	91	33	33	221	30	1	9.5	24	58.8	1.34	1.81	0.7	0.77	0.735	17	91.2	0	0	0	0	0	0	0	0	0	0	0	0
8	Cave_3	43.97	10.53	91	33	33	221	33	1	9.5	24	58.8	1.1	1.76	0.77	0.76	0.765	17	91.1	0	0	0	0	0	0	0	0	0	0	0	0
9	Cave_3	43.97	10.53	91	33	33	247	3	1	10	22.8	58.2	1.17	2.08	0.7	0.76	0.73	17.6	81.8	90.6	3.1	0	0	0	0	0	0	0	0	0	0
9	Cave_3	43.97	10.53	91	33	33	247	6	1	10	22.8	58.2	1.33	1.98	0.86	0.77	0.815	17.1	83.8	20.6	1.6	1	1	0	0	0	0	0	0	0	0
9	Cave_3	43.97	10.53	91	33	33	247	9	1	10	22.8	58.2	1.9	1.6	0.84	0.77	0.805	16.8	85.2	0.1	0	3	1	0	0	0	1	0	0	0	0
9	Cave_3	43.97	10.53	91	33	33	247	12	1	10	22.8	58.2	3.26	1.8	0.95	0.94	0.945	16.7	86.5	0	0	2	1	0	0	0	1	0	0	0	0
9	Cave_3	43.97	10.53	91	33	33	247	15	1	10	22.8	58.2	2.1	2.1	0.7	0.82	0.76	16.6	87.6	0	0	0	0	0	0	0	0	0	0	0	0
9	Cave_3	43.97	10.53	91	33	33	247	18	1	10	22.8	58.2	1.69	2.33	0.71	0.77	0.74	16.4	88	0	0	0	0	0	0	0	0	0	0	0	0
9	Cave_3	43.97	10.53	91	33	33	247	21	1	10	22.8	58.2	2.25	2.98	0.82	0.8	0.81	16.6	89.8	0	0	1	1	0	0	0	0	0	0	0	0
9	Cave_3	43.97	10.53	91	33	33	247	24	1	10	22.8	58.2	1.95	1.83	0.7	0.7	0.7	17	91.3	0	0	1	1	0	0	0	0	0	0	0	0
9	Cave_3	43.97	10.53	91	33	33	247	27	1	10	22.8	58.2	1.33	2.19	0.77	0.8	0.785	17	90.8	0	0	1	0	0	0	0	1	0	0	0	0
9	Cave_3	43.97	10.53	91	33	33	247	30	1	10	22.8	58.2	1.34	1.81	0.7	0.77	0.735	17.2	91.3	0	0	0	0	0	0	0	0	0	0	0	0
9	Cave_3	43.97	10.53	91	33	33	247	33	1	10	22.8	58.2	1.1	1.76	0.77	0.76	0.765	17.2	90.9	0	0	0	0	0	0	0	0	0	0	0	0
10	Cave_3	43.97	10.53	91	33	33	275	3	1	7.38	18.7	89.8	1.17	2.08	0.7	0.76	0.73	16.9	90.9	102.3	1.5	4	1	0	1	0	1	0	0	0	1
10	Cave_3	43.97	10.53	91	33	33	275	6	1	7.38	18.7	89.8	1.33	1.98	0.86	0.77	0.815	15.9	92.8	21.7	1.4	2	0	0	1	0	0	0	0	0	0
10	Cave_3	43.97	10.53	91	33	33	275	9	1	7.38	18.7	89.8	1.9	1.6	0.84	0.77	0.805	15.6	93.4	0.3	0	2	1	0	0	0	0	0	0	0	0
10	Cave_3	43.97	10.53	91	33	33	275	12	1	7.38	18.7	89.8	3.26	1.8	0.95	0.94	0.945	15.7	94.2	0	0	1	1	0	0	0	0	0	0	0	0
10	Cave_3	43.97	10.53	91	33	33	275	15	1	7.38	18.7	89.8	2.1	2.1	0.7	0.82	0.76	15.8	94.4	0	0	1	1	0	0	0	0	0	0	0	0
10	Cave_3	43.97	10.53	91	33	33	275	18	1	7.38	18.7	89.8	1.69	2.33	0.71	0.77	0.74	16.1	94.6	0	0	0	0	0	0	0	0	0	0	0	0
10	Cave_3	43.97	10.53	91	33	33	275	21	1	7.38	18.7	89.8	2.25	2.98	0.82	0.8	0.81	16.5	94.6	0	0	0	0	0	0	0	0	0	0	0	0
10	Cave_3	43.97	10.53	91	33	33	275	24	1	7.38	18.7	89.8	1.95	1.83	0.7	0.7	0.7	16.8	94.7	0	0	1	1	0	0	0	0	0	0	0	0
10	Cave_3	43.97	10.53	91	33	33	275	27	1	7.38	18.7	89.8	1.33	2.19	0.77	0.8	0.785	16.9	94.5	0	0	1	0	0	0	0	1	0	0	0	0
10	Cave_3	43.97	10.53	91	33	33	275	30	1	7.38	18.7	89.8	1.34	1.81	0.7	0.77	0.735	17.2	94.5	0	0	1	0	0	0	0	0	0	0	0	0
10	Cave_3	43.97	10.53	91	33	33	275	33	1	7.38	18.7	89.8	1.1	1.76	0.77	0.76	0.765	17.2	94.3	0	0	0	0	0	0	0	0	0	0	0	0
11	Cave_3	43.97	10.53	91	33	33	329	3	1	7.37	0.4	75.8	1.17	2.08	0.7	0.76	0.73	2.5	82.4	24.5	1	0	0	0	0	0	0	0	0	0	0
11	Cave_3	43.97	10.53	91	33	33	329	6	1	7.37	0.4	75.8	1.33	1.98	0.86	0.77	0.815	3	86.4	6.5	0	1	0	0	0	0	1	0	0	0	0
11	Cave_3	43.97	10.53	91	33	33	329	9	1	7.37	0.4	75.8	1.9	1.6	0.84	0.77	0.805	4.7	87.3	0.1	0	0	0	0	0	0	0	0	0	0	0
11	Cave_3	43.97	10.53	91	33	33	329	12	1	7.37	0.4	75.8	3.26	1.8	0.95	0.94	0.945	5	88.2	0	0	1	1	0	0	0	0	0	0	0	0
11	Cave_3	43.97	10.53	91	33	33	329	15	1	7.37	0.4	75.8	2.1	2.1	0.7	0.82	0.76	5.3	89.3	0	0	1	1	0	0	0	0	0	0	0	0
11	Cave_3	43.97	10.53	91	33	33	329	18	1	7.37	0.4	75.8	1.69	2.33	0.71	0.77	0.74	6	89.6	0	0	0	0	0	0	0	0	0	0	0	0
11	Cave_3	43.97	10.53	91	33	33	329	21	1	7.37	0.4	75.8	2.25	2.98	0.82	0.8	0.81	7.4	91.2	0	0	0	0	0	0	0	0	0	0	0	0
11	Cave_3	43.97	10.53	91	33	33	329	24	1	7.37	0.4	75.8	1.95	1.83	0.7	0.7	0.7	9	92	0	0	0	0	0	0	0	0	0	0	0	0
11	Cave_3	43.97	10.53	91	33	33	329	27	1	7.37	0.4	75.8	1.33	2.19	0.77	0.8	0.785	9.2	90	0	0	1	1	0	0	0	0	0	0	0	0
11	Cave_3	43.97	10.53	91	33	33	329	30	1	7.37	0.4	75.8	1.34	1.81	0.7	0.77	0.735	9.8	89	0	0	0	0	0	0	0	0	0	0	0	0
11	Cave_3	43.97	10.53	91	33	33	329	33	1	7.37	0.4	75.8	1.1	1.76	0.77	0.76	0.765	10.2	84	0	0	0	0	0	0	0	0	0	0	0	0
12	Cave_3	43.97	10.53	91	33	33	336	3	1	8	0.2	77.3	1.17	2.08	0.7	0.76	0.73	1.9	85.2	36	0.2	0	0	0	0	0	0	0	0	0	0
12	Cave_3	43.97	10.53	91	33	33	336	6	1	8	0.2	77.3	1.33	1.98	0.86	0.77	0.815	2.5	88.5	8.6	0.1	0	0	0	0	0	0	0	0	0	0
12	Cave_3	43.97	10.53	91	33	33	336	9	1	8	0.2	77.3	1.9	1.6	0.84	0.77	0.805	3.3	89.1	0.1	0	0	0	0	0	0	0	0	0	0	0
12	Cave_3	43.97	10.53	91	33	33	336	12	1	8	0.2	77.3	3.26	1.8	0.95	0.94	0.945	4.3	89.4	0	0	1	1	0	0	0	0	0	0	0	0
12	Cave_3	43.97	10.53	91	33	33	336	15	1	8	0.2	77.3	2.1	2.1	0.7	0.82	0.76	5.2	90	0	0	1	1	0	0	0	0	0	0	0	0
12	Cave_3	43.97	10.53	91	33	33	336	18	1	8	0.2	77.3	1.69	2.33	0.71	0.77	0.74	5.8	90.6	0	0	0	0	0	0	0	0	0	0	0	0
12	Cave_3	43.97	10.53	91	33	33	336	21	1	8	0.2	77.3	2.25	2.98	0.82	0.8	0.81	6.6	89.9	0	0	0	0	0	0	0	0	0	0	0	0
12	Cave_3	43.97	10.53	91	33	33	336	24	1	8	0.2	77.3	1.95	1.83	0.7	0.7	0.7	7.5	90.1	0	0	0	0	0	0	0	0	0	0	0	0
12	Cave_3	43.97	10.53	91	33	33	336	27	1	8	0.2	77.3	1.33	2.19	0.77	0.8	0.785	8.2	90	0	0	0	0	0	0	0	0	0	0	0	0
12	Cave_3	43.97	10.53	91	33	33	336	30	1	8	0.2	77.3	1.34	1.81	0.7	0.77	0.735	8.9	89.9	0	0	1	1	0	0	0	0	0	0	0	0
12	Cave_3	43.97	10.53	91	33	33	336	33	1	8	0.2	77.3	1.1	1.76	0.77	0.76	0.765	9.2	88.3	0	0	0	0	0	0	0	0	0	0	0	0
1	Cave_4	43.93	11.16	624	65	30	26	3	1	10.55	3.6	57.3	0.86	2.1	0.85	0.75	0.8	9.4	88.7	9.4	0	3	0	1	1	0	0	0	0	0	1
1	Cave_4	43.93	11.16	624	65	30	26	6	1	10.55	3.6	57.3	0.9	0.6	0.6	0.6	0.6	9.7	89	0.2	0	2	0	0	1	0	0	0	0	1	0
1	Cave_4	43.93	11.16	624	65	30	26	9	1	10.55	3.6	57.3	5.5	2.17	0.76	0.8	0.78	11.5	88.4	0	0	4	0	1	1	1	1	0	0	0	0
1	Cave_4	43.93	11.16	624	65	30	26	12	1	10.55	3.6	57.3	1.87	1.9	0.88	0.87	0.875	11.7	90.4	0	0	0	0	0	0	0	0	0	0	0	0
1	Cave_4	43.93	11.16	624	65	30	26	15	1	10.55	3.6	57.3	0.87	1.3	0.6	0.92	0.76	11.7	91.2	0	0	1	0	0	0	1	0	0	0	0	0
1	Cave_4	43.93	11.16	624	65	30	26	18	1	10.55	3.6	57.3	1.1	1.38	0.71	0.48	0.595	11.2	90.8	0	0	0	0	0	0	0	0	0	0	0	0
1	Cave_4	43.93	11.16	624	65	30	26	9	2	10.55	3.6	57.3	0.6	1.4	0.72	0.67	0.695	11.2	89	0	0	3	0	1	0	1	0	0	0	0	0
1	Cave_4	43.93	11.16	624	65	30	26	12	2	10.55	3.6	57.3	1.05	1.33	0.89	0.91	0.9	11.3	91	0	0	4	0	1	1	1	0	0	0	0	0
1	Cave_4	43.93	11.16	624	65	30	26	15	2	10.55	3.6	57.3	0.88	0.72	0.76	0.76	0.76	11.4	92	0	0	4	0	1	1	1	0	0	0	0	0
1	Cave_4	43.93	11.16	624	65	30	26	18	2	10.55	3.6	57.3	0.7	0.43	0.43	0.43	0.43	11.7	92.7	0	0	2	0	1	0	1	0	0	0	0	0
2	Cave_4	43.93	11.16	624	65	30	47	3	1	9.1	5.9	70	0.86	2.1	0.85	0.75	0.8	8	86.4	11.7	0	0	0	0	0	0	0	0	0	0	0
2	Cave_4	43.93	11.16	624	65	30	47	6	1	9.1	5.9	70	0.9	0.6	0.6	0.6	0.6	8.6	85.2	0.3	0	2	0	0	0	1	0	0	0	1	0
2	Cave_4	43.93	11.16	624	65	30	47	9	1	9.1	5.9	70	5.5	2.17	0.76	0.8	0.78	9.7	93.3	0	0	2	0	0	0	1	1	0	0	0	0
2	Cave_4	43.93	11.16	624	65	30	47	12	1	9.1	5.9	70	1.87	1.9	0.88	0.87	0.875	9.5	93.5	0	0	4	0	1	1	1	0	1	0	0	0
2	Cave_4	43.93	11.16	624	65	30	47	15	1	9.1	5.9	70	0.87	1.3	0.6	0.92	0.76	9.9	93.4	0	0	1	0	0	0	1	0	0	0	0	0
2	Cave_4	43.93	11.16	624	65	30	47	18	1	9.1	5.9	70	1.1	1.38	0.71	0.48	0.595	10	93.5	0	0	1	0	0	0	1	0	0	0	0	0
2	Cave_4	43.93	11.16	624	65	30	47	9	2	9.1	5.9	70	0.6	1.4	0.72	0.67	0.695	10.4	90.6	0	0	3	0	0	1	1	0	0	0	0	0
2	Cave_4	43.93	11.16	624	65	30	47	12	2	9.1	5.9	70	1.05	1.33	0.89	0.91	0.9	10.9	90.9	0	0	4	0	1	1	1	0	0	0	0	0
2	Cave_4	43.93	11.16	624	65	30	47	15	2	9.1	5.9	70	0.88	0.72	0.76	0.76	0.76	11.1	90.7	0	0	3	0	1	1	1	0	0	0	0	0
2	Cave_4	43.93	11.16	624	65	30	47	18	2	9.1	5.9	70	0.7	0.43	0.43	0.43	0.43	11	90.5	0	0	2	0	1	0	1	0	0	0	0	0
3	Cave_4	43.93	11.16	624	65	30	61	3	1	9.45	4.5	81	0.86	2.1	0.85	0.75	0.8	6.8	90.7	12.4	0	0	0	0	0	0	0	0	0	0	0
3	Cave_4	43.93	11.16	624	65	30	61	6	1	9.45	4.5	81	0.9	0.6	0.6	0.6	0.6	7.5	91.5	1.5	0	1	0	0	0	0	0	0	0	1	0
3	Cave_4	43.93	11.16	624	65	30	61	9	1	9.45	4.5	81	5.5	2.17	0.76	0.8	0.78	10.2	90.7	0	0	5	0	1	1	1	0	0	0	0	0
3	Cave_4	43.93	11.16	624	65	30	61	12	1	9.45	4.5	81	1.87	1.9	0.88	0.87	0.875	9.4	92.9	0	0	4	0	1	1	1	0	0	0	0	0
3	Cave_4	43.93	11.16	624	65	30	61	15	1	9.45	4.5	81	0.87	1.3	0.6	0.92	0.76	9.8	93.2	0	0	2	0	1	0	1	0	0	0	0	0
3	Cave_4	43.93	11.16	624	65	30	61	18	1	9.45	4.5	81	1.1	1.38	0.71	0.48	0.595	9.9	93.3	0	0	0	0	0	0	0	0	0	0	0	0
3	Cave_4	43.93	11.16	624	65	30	61	9	2	9.45	4.5	81	0.6	1.4	0.72	0.67	0.695	10.5	90.3	0	0	2	0	0	0	1	1	0	0	0	0
3	Cave_4	43.93	11.16	624	65	30	61	12	2	9.45	4.5	81	1.05	1.33	0.89	0.91	0.9	10.6	89.9	0	0	5	0	1	1	1	0	1	0	0	0
3	Cave_4	43.93	11.16	624	65	30	61	15	2	9.45	4.5	81	0.88	0.72	0.76	0.76	0.76	11.1	89.9	0	0	2	0	0	0	1	0	0	0	0	0
3	Cave_4	43.93	11.16	624	65	30	61	18	2	9.45	4.5	81	0.7	0.43	0.43	0.43	0.43	11.2	90.2	0	0	2	0	0	0	1	0	0	0	0	0
4	Cave_4	43.93	11.16	624	65	30	114	3	1	8.2	16.3	77.8	0.86	2.1	0.85	0.75	0.8	10.8	90.3	142.8	0.2	3	0	1	1	1	0	0	0	0	0
4	Cave_4	43.93	11.16	624	65	30	114	6	1	8.2	16.3	77.8	0.9	0.6	0.6	0.6	0.6	10.9	89.9	8.1	0.1	5	0	1	1	0	1	0	0	1	0
4	Cave_4	43.93	11.16	624	65	30	114	9	1	8.2	16.3	77.8	5.5	2.17	0.76	0.8	0.78	10.1	89.7	0	0	4	0	0	0	1	0	0	0	1	0
4	Cave_4	43.93	11.16	624	65	30	114	12	1	8.2	16.3	77.8	1.87	1.9	0.88	0.87	0.875	10.5	89.3	0	0	4	0	0	1	1	0	0	0	0	0
4	Cave_4	43.93	11.16	624	65	30	114	15	1	8.2	16.3	77.8	0.87	1.3	0.6	0.92	0.76	10.5	90.7	0	0	1	0	0	0	1	0	0	0	0	0
4	Cave_4	43.93	11.16	624	65	30	114	18	1	8.2	16.3	77.8	1.1	1.38	0.71	0.48	0.595	10.5	91	0	0	1	0	0	0	1	0	0	0	0	0
4	Cave_4	43.93	11.16	624	65	30	114	9	2	8.2	16.3	77.8	0.6	1.4	0.72	0.67	0.695	9.8	94.1	0	0	1	0	0	0	1	0	0	0	0	0
4	Cave_4	43.93	11.16	624	65	30	114	12	2	8.2	16.3	77.8	1.05	1.33	0.89	0.91	0.9	9.7	94	0	0	1	0	0	1	0	0	0	0	0	0
4	Cave_4	43.93	11.16	624	65	30	114	15	2	8.2	16.3	77.8	0.88	0.72	0.76	0.76	0.76	9.6	94	0	0	2	0	0	0	1	0	0	0	0	0
4	Cave_4	43.93	11.16	624	65	30	114	18	2	8.2	16.3	77.8	0.7	0.43	0.43	0.43	0.43	9.6	94	0	0	3	0	0	1	1	0	0	0	0	0
5	Cave_4	43.93	11.16	624	65	30	124	3	1	12.3	15.9	69	0.86	2.1	0.85	0.75	0.8	11.2	78	13.8	0	4	1	1	0	0	1	0	0	0	0
5	Cave_4	43.93	11.16	624	65	30	124	6	1	12.3	15.9	69	0.9	0.6	0.6	0.6	0.6	9.1	90	0	0	1	0	0	0	0	0	0	0	1	0
5	Cave_4	43.93	11.16	624	65	30	124	9	1	12.3	15.9	69	5.5	2.17	0.76	0.8	0.78	9.2	90	0	0	0	0	0	0	0	0	0	0	0	0
5	Cave_4	43.93	11.16	624	65	30	124	12	1	12.3	15.9	69	1.87	1.9	0.88	0.87	0.875	9.4	89.9	0	0	1	0	0	1	0	0	0	0	0	0
5	Cave_4	43.93	11.16	624	65	30	124	15	1	12.3	15.9	69	0.87	1.3	0.6	0.92	0.76	9.7	90.4	0	0	1	0	0	0	0	1	0	0	0	0
5	Cave_4	43.93	11.16	624	65	30	124	18	1	12.3	15.9	69	1.1	1.38	0.71	0.48	0.595	9.7	91	0	0	0	0	0	0	0	0	0	0	0	0
5	Cave_4	43.93	11.16	624	65	30	124	9	2	12.3	15.9	69	0.6	1.4	0.72	0.67	0.695	9.4	86.3	0	0	0	0	0	0	0	0	0	0	0	0
5	Cave_4	43.93	11.16	624	65	30	124	12	2	12.3	15.9	69	1.05	1.33	0.89	0.91	0.9	9.6	86.6	0	0	1	0	0	0	1	0	0	0	0	0
5	Cave_4	43.93	11.16	624	65	30	124	15	2	12.3	15.9	69	0.88	0.72	0.76	0.76	0.76	9.6	86.6	0	0	2	0	0	1	1	0	0	0	0	0
5	Cave_4	43.93	11.16	624	65	30	124	18	2	12.3	15.9	69	0.7	0.43	0.43	0.43	0.43	9.6	86.8	0	0	1	0	0	0	1	0	0	0	0	0
6	Cave_4	43.93	11.16	624	65	30	152	3	1	8.3	13.3	85.9	0.86	2.1	0.85	0.75	0.8	11.2	94.9	11	0	6	0	1	1	1	1	0	0	0	1
6	Cave_4	43.93	11.16	624	65	30	152	6	1	8.3	13.3	85.9	0.9	0.6	0.6	0.6	0.6	10	94.1	0	0	5	0	0	0	0	1	0	0	1	1
6	Cave_4	43.93	11.16	624	65	30	152	9	1	8.3	13.3	85.9	5.5	2.17	0.76	0.8	0.78	10.1	93.2	0	0	3	0	1	1	0	0	0	0	0	0
6	Cave_4	43.93	11.16	624	65	30	152	12	1	8.3	13.3	85.9	1.87	1.9	0.88	0.87	0.875	10	93.6	0	0	4	0	1	0	1	0	0	0	0	0
6	Cave_4	43.93	11.16	624	65	30	152	15	1	8.3	13.3	85.9	0.87	1.3	0.6	0.92	0.76	10.2	94.1	0	0	2	0	0	0	1	0	0	0	0	0
6	Cave_4	43.93	11.16	624	65	30	152	18	1	8.3	13.3	85.9	1.1	1.38	0.71	0.48	0.595	10.6	94.3	0	0	1	0	0	0	0	0	0	0	0	0
6	Cave_4	43.93	11.16	624	65	30	152	9	2	8.3	13.3	85.9	0.6	1.4	0.72	0.67	0.695	11.4	88.9	0	0	3	0	0	0	1	0	0	0	0	0
6	Cave_4	43.93	11.16	624	65	30	152	12	2	8.3	13.3	85.9	1.05	1.33	0.89	0.91	0.9	10.7	90.3	0	0	2	0	0	0	1	0	0	0	0	0
6	Cave_4	43.93	11.16	624	65	30	152	15	2	8.3	13.3	85.9	0.88	0.72	0.76	0.76	0.76	10.8	92.3	0	0	2	0	0	0	1	0	0	0	0	0
6	Cave_4	43.93	11.16	624	65	30	152	18	2	8.3	13.3	85.9	0.7	0.43	0.43	0.43	0.43	10.6	92.7	0	0	2	0	1	0	0	0	0	0	0	0
7	Cave_4	43.93	11.16	624	65	30	208	3	1	14.15	27.6	44.5	0.86	2.1	0.85	0.75	0.8	19	78.6	14.5	0.2	8	1	1	1	1	1	1	0	0	1
7	Cave_4	43.93	11.16	624	65	30	208	6	1	14.15	27.6	44.5	0.9	0.6	0.6	0.6	0.6	13.7	80.7	0.3	0	3	0	0	0	0	0	0	1	1	0
7	Cave_4	43.93	11.16	624	65	30	208	9	1	14.15	27.6	44.5	5.5	2.17	0.76	0.8	0.78	10.8	91.4	0	0	1	0	0	0	0	0	0	0	0	0
7	Cave_4	43.93	11.16	624	65	30	208	12	1	14.15	27.6	44.5	1.87	1.9	0.88	0.87	0.875	10.8	92.2	0	0	1	0	0	1	0	0	0	0	0	0
7	Cave_4	43.93	11.16	624	65	30	208	15	1	14.15	27.6	44.5	0.87	1.3	0.6	0.92	0.76	10.5	92.5	0	0	1	0	0	0	0	0	0	0	0	0
7	Cave_4	43.93	11.16	624	65	30	208	18	1	14.15	27.6	44.5	1.1	1.38	0.71	0.48	0.595	10.8	93.1	0	0	0	0	0	0	0	0	0	0	0	0
7	Cave_4	43.93	11.16	624	65	30	208	9	2	14.15	27.6	44.5	0.6	1.4	0.72	0.67	0.695	12	88.7	0	0	2	0	0	0	0	0	1	0	0	0
7	Cave_4	43.93	11.16	624	65	30	208	12	2	14.15	27.6	44.5	1.05	1.33	0.89	0.91	0.9	11.6	89.6	0	0	1	0	0	1	0	0	0	0	0	0
7	Cave_4	43.93	11.16	624	65	30	208	15	2	14.15	27.6	44.5	0.88	0.72	0.76	0.76	0.76	11.7	91.2	0	0	0	0	0	0	0	0	0	0	0	0
7	Cave_4	43.93	11.16	624	65	30	208	18	2	14.15	27.6	44.5	0.7	0.43	0.43	0.43	0.43	11.6	91.4	0	0	0	0	0	0	0	0	0	0	0	0
8	Cave_4	43.93	11.16	624	65	30	224	3	1	9.15	21	70.2	0.86	2.1	0.85	0.75	0.8	17.2	81.5	1.4	0.1	9	1	1	1	1	1	1	0	0	1
8	Cave_4	43.93	11.16	624	65	30	224	6	1	9.15	21	70.2	0.9	0.6	0.6	0.6	0.6	13.2	83.7	0.1	0	8	1	1	1	0	0	1	1	1	1
8	Cave_4	43.93	11.16	624	65	30	224	9	1	9.15	21	70.2	5.5	2.17	0.76	0.8	0.78	11.4	88.4	0	0	2	0	0	0	0	0	0	1	0	0
8	Cave_4	43.93	11.16	624	65	30	224	12	1	9.15	21	70.2	1.87	1.9	0.88	0.87	0.875	11.2	89.4	0	0	0	0	0	0	0	0	0	0	0	0
8	Cave_4	43.93	11.16	624	65	30	224	15	1	9.15	21	70.2	0.87	1.3	0.6	0.92	0.76	11.3	90	0	0	0	0	0	0	0	0	0	0	0	0
8	Cave_4	43.93	11.16	624	65	30	224	18	1	9.15	21	70.2	1.1	1.38	0.71	0.48	0.595	11.4	90.3	0	0	0	0	0	0	0	0	0	0	0	0
8	Cave_4	43.93	11.16	624	65	30	224	9	2	9.15	21	70.2	0.6	1.4	0.72	0.67	0.695	12.6	84.2	0	0	0	0	0	0	0	0	0	0	0	0
8	Cave_4	43.93	11.16	624	65	30	224	12	2	9.15	21	70.2	1.05	1.33	0.89	0.91	0.9	12.4	87.4	0	0	0	0	0	0	0	0	0	0	0	0
8	Cave_4	43.93	11.16	624	65	30	224	15	2	9.15	21	70.2	0.88	0.72	0.76	0.76	0.76	12.4	88.7	0	0	2	0	0	1	0	0	0	0	0	0
8	Cave_4	43.93	11.16	624	65	30	224	18	2	9.15	21	70.2	0.7	0.43	0.43	0.43	0.43	12.4	89.3	0	0	1	0	1	0	0	0	0	0	0	0
9	Cave_4	43.93	11.16	624	65	30	246	3	1	12.55	28	38.9	0.86	2.1	0.85	0.75	0.8	16.8	81.8	48.2	0.5	8	0	1	1	1	1	1	0	0	1
9	Cave_4	43.93	11.16	624	65	30	246	6	1	12.55	28	38.9	0.9	0.6	0.6	0.6	0.6	15.1	79.5	0.3	0	8	0	1	1	1	0	1	1	1	0
9	Cave_4	43.93	11.16	624	65	30	246	9	1	12.55	28	38.9	5.5	2.17	0.76	0.8	0.78	11.8	87.2	0	0	5	0	0	1	0	0	0	1	1	0
9	Cave_4	43.93	11.16	624	65	30	246	12	1	12.55	28	38.9	1.87	1.9	0.88	0.87	0.875	11.8	88.5	0	0	1	0	0	0	0	0	0	0	0	0
9	Cave_4	43.93	11.16	624	65	30	246	15	1	12.55	28	38.9	0.87	1.3	0.6	0.92	0.76	11.7	88.2	0	0	0	0	0	0	0	0	0	0	0	0
9	Cave_4	43.93	11.16	624	65	30	246	18	1	12.55	28	38.9	1.1	1.38	0.71	0.48	0.595	11.6	88.4	0	0	0	0	0	0	0	0	0	0	0	0
9	Cave_4	43.93	11.16	624	65	30	246	9	2	12.55	28	38.9	0.6	1.4	0.72	0.67	0.695	13	82.6	0	0	2	0	0	1	0	0	0	0	0	0
9	Cave_4	43.93	11.16	624	65	30	246	12	2	12.55	28	38.9	1.05	1.33	0.89	0.91	0.9	12.9	88.3	0	0	2	0	0	0	0	0	1	0	0	0
9	Cave_4	43.93	11.16	624	65	30	246	15	2	12.55	28	38.9	0.88	0.72	0.76	0.76	0.76	13	86.5	0	0	2	0	0	1	0	0	0	0	0	0
9	Cave_4	43.93	11.16	624	65	30	246	18	2	12.55	28	38.9	0.7	0.43	0.43	0.43	0.43	12.7	87.6	0	0	1	0	1	0	0	0	0	0	0	0
10	Cave_4	43.93	11.16	624	65	30	276	3	1	14.2	17.2	88.5	0.86	2.1	0.85	0.75	0.8	15.8	90.1	20.5	0.3	5	1	1	0	1	0	0	0	0	1
10	Cave_4	43.93	11.16	624	65	30	276	6	1	14.2	17.2	88.5	0.9	0.6	0.6	0.6	0.6	14.7	87.9	0.7	0	7	0	0	1	0	1	0	1	1	1
10	Cave_4	43.93	11.16	624	65	30	276	9	1	14.2	17.2	88.5	5.5	2.17	0.76	0.8	0.78	11.9	91.3	0	0	5	0	1	1	0	0	0	1	1	0
10	Cave_4	43.93	11.16	624	65	30	276	12	1	14.2	17.2	88.5	1.87	1.9	0.88	0.87	0.875	11.3	90.8	0	0	2	0	1	0	0	0	0	0	0	0
10	Cave_4	43.93	11.16	624	65	30	276	15	1	14.2	17.2	88.5	0.87	1.3	0.6	0.92	0.76	11.2	91.1	0	0	0	0	0	0	0	0	0	0	0	0
10	Cave_4	43.93	11.16	624	65	30	276	18	1	14.2	17.2	88.5	1.1	1.38	0.71	0.48	0.595	11.4	91.5	0	0	0	0	0	0	0	0	0	0	0	0
10	Cave_4	43.93	11.16	624	65	30	276	9	2	14.2	17.2	88.5	0.6	1.4	0.72	0.67	0.695	12.4	91	0	0	2	0	0	1	1	0	0	0	0	0
10	Cave_4	43.93	11.16	624	65	30	276	12	2	14.2	17.2	88.5	1.05	1.33	0.89	0.91	0.9	12.6	91.9	0	0	1	0	0	1	0	0	0	0	0	0
10	Cave_4	43.93	11.16	624	65	30	276	15	2	14.2	17.2	88.5	0.88	0.72	0.76	0.76	0.76	12.5	92.2	0	0	1	0	0	1	0	0	0	0	0	0
10	Cave_4	43.93	11.16	624	65	30	276	18	2	14.2	17.2	88.5	0.7	0.43	0.43	0.43	0.43	12.8	93.3	0	0	2	0	0	1	0	0	0	0	0	0
11	Cave_4	43.93	11.16	624	65	30	327	3	1	9.15	5.6	91.7	0.86	2.1	0.85	0.75	0.8	8.9	95.8	4.2	0.9	2	0	1	1	0	0	0	0	0	0
11	Cave_4	43.93	11.16	624	65	30	327	6	1	9.15	5.6	91.7	0.9	0.6	0.6	0.6	0.6	10	96.3	0.3	0	4	0	1	1	0	0	0	1	0	0
11	Cave_4	43.93	11.16	624	65	30	327	9	1	9.15	5.6	91.7	5.5	2.17	0.76	0.8	0.78	10.9	96.5	0	0	4	0	1	0	1	0	0	1	0	0
11	Cave_4	43.93	11.16	624	65	30	327	12	1	9.15	5.6	91.7	1.87	1.9	0.88	0.87	0.875	11	96.5	0	0	3	0	1	0	1	0	0	0	0	0
11	Cave_4	43.93	11.16	624	65	30	327	15	1	9.15	5.6	91.7	0.87	1.3	0.6	0.92	0.76	11	96.5	0	0	1	0	0	0	1	0	0	0	0	0
11	Cave_4	43.93	11.16	624	65	30	327	18	1	9.15	5.6	91.7	1.1	1.38	0.71	0.48	0.595	11	96.5	0	0	1	0	0	0	1	0	0	0	0	0
11	Cave_4	43.93	11.16	624	65	30	327	9	2	9.15	5.6	91.7	0.6	1.4	0.72	0.67	0.695	10.5	96.5	0	0	6	0	1	1	1	1	0	1	0	0
11	Cave_4	43.93	11.16	624	65	30	327	12	2	9.15	5.6	91.7	1.05	1.33	0.89	0.91	0.9	12	96.7	0	0	1	0	0	0	1	0	0	0	0	0
11	Cave_4	43.93	11.16	624	65	30	327	15	2	9.15	5.6	91.7	0.88	0.72	0.76	0.76	0.76	11.9	96.6	0	0	3	0	1	1	1	0	0	0	0	0
11	Cave_4	43.93	11.16	624	65	30	327	18	2	9.15	5.6	91.7	0.7	0.43	0.43	0.43	0.43	12.1	96.6	0	0	4	0	1	1	1	0	0	0	0	0
12	Cave_4	43.93	11.16	624	65	30	334	3	1	9.25	0.4	61.9	0.86	2.1	0.85	0.75	0.8	5	89.2	24	0.1	2	0	1	0	0	0	0	0	0	0
12	Cave_4	43.93	11.16	624	65	30	334	6	1	9.25	0.4	61.9	0.9	0.6	0.6	0.6	0.6	7.5	92.4	0.3	0	3	0	1	1	0	0	0	1	0	0
12	Cave_4	43.93	11.16	624	65	30	334	9	1	9.25	0.4	61.9	5.5	2.17	0.76	0.8	0.78	9.8	93.9	0	0	6	0	1	0	1	0	1	1	1	0
12	Cave_4	43.93	11.16	624	65	30	334	12	1	9.25	0.4	61.9	1.87	1.9	0.88	0.87	0.875	10.1	94.2	0	0	4	0	1	1	1	0	0	0	0	0
12	Cave_4	43.93	11.16	624	65	30	334	15	1	9.25	0.4	61.9	0.87	1.3	0.6	0.92	0.76	10.2	94.4	0	0	1	0	0	0	1	0	0	0	0	0
12	Cave_4	43.93	11.16	624	65	30	334	18	1	9.25	0.4	61.9	1.1	1.38	0.71	0.48	0.595	10.3	94.6	0	0	1	0	0	0	1	0	0	0	0	0
12	Cave_4	43.93	11.16	624	65	30	334	9	2	9.25	0.4	61.9	0.6	1.4	0.72	0.67	0.695	9.2	94.3	0	0	3	0	1	0	0	1	0	0	0	0
12	Cave_4	43.93	11.16	624	65	30	334	12	2	9.25	0.4	61.9	1.05	1.33	0.89	0.91	0.9	10.6	94.8	0	0	5	0	1	1	1	1	0	0	0	0
12	Cave_4	43.93	11.16	624	65	30	334	15	2	9.25	0.4	61.9	0.88	0.72	0.76	0.76	0.76	11.1	95.1	0	0	1	0	1	0	0	0	0	0	0	0
12	Cave_4	43.93	11.16	624	65	30	334	18	2	9.25	0.4	61.9	0.7	0.43	0.43	0.43	0.43	11.3	95.3	0	0	1	0	1	0	0	0	0	0	0	0
1	Cave_5	44.03	10.25	889	15	15	12	3	1	10.3	4.6	81	1.49	3.5	0.74	0.66	0.7	6.6	74.6	22	0.6	0	0	0	0	0	0	0	0	0	0
1	Cave_5	44.03	10.25	889	15	15	12	6	1	10.3	4.6	81	1.34	2.64	0.8	0.83	0.815	6.1	81	15.1	0.2	0	0	0	0	0	0	0	0	0	0
1	Cave_5	44.03	10.25	889	15	15	12	9	1	10.3	4.6	81	1.2	6	0.8	0.86	0.83	5.9	82.1	4.7	0.1	0	0	0	0	0	0	0	0	0	0
1	Cave_5	44.03	10.25	889	15	15	12	12	1	10.3	4.6	81	0.93	3.09	0.9	0.98	0.94	5.9	82.8	0.5	0.1	1	0	0	1	0	0	0	0	0	0
1	Cave_5	44.03	10.25	889	15	15	12	15	1	10.3	4.6	81	1.25	1.1	0.58	0.64	0.61	6.6	85	0.2	0	1	0	0	1	0	0	0	0	0	0
2	Cave_5	44.03	10.25	889	15	15	33	3	1	10	3.9	68.9	1.49	3.5	0.74	0.66	0.7	4.3	76.7	304	2.2	0	0	0	0	0	0	0	0	0	0
2	Cave_5	44.03	10.25	889	15	15	33	6	1	10	3.9	68.9	1.34	2.64	0.8	0.83	0.815	4.5	77.6	65.2	0.4	0	0	0	0	0	0	0	0	0	0
2	Cave_5	44.03	10.25	889	15	15	33	9	1	10	3.9	68.9	1.2	6	0.8	0.86	0.83	4.6	77.6	14.5	0.2	0	0	0	0	0	0	0	0	0	0
2	Cave_5	44.03	10.25	889	15	15	33	12	1	10	3.9	68.9	0.93	3.09	0.9	0.98	0.94	4.7	78.7	4.6	0.2	0	0	0	0	0	0	0	0	0	0
2	Cave_5	44.03	10.25	889	15	15	33	15	1	10	3.9	68.9	1.25	1.1	0.58	0.64	0.61	5.9	87.5	0.1	0	1	1	0	0	0	0	0	0	0	0
3	Cave_5	44.03	10.25	889	15	15	89	3	1	9	7.3	96	1.49	3.5	0.74	0.66	0.7	6.9	95.9	1253	5.2	0	0	0	0	0	0	0	0	0	0
3	Cave_5	44.03	10.25	889	15	15	89	6	1	9	7.3	96	1.34	2.64	0.8	0.83	0.815	6.6	95.8	348	1.8	0	0	0	0	0	0	0	0	0	0
3	Cave_5	44.03	10.25	889	15	15	89	9	1	9	7.3	96	1.2	6	0.8	0.86	0.83	6.5	95.9	21	0.3	0	0	0	0	0	0	0	0	0	0
3	Cave_5	44.03	10.25	889	15	15	89	12	1	9	7.3	96	0.93	3.09	0.9	0.98	0.94	6.6	96.4	0	0	0	0	0	0	0	0	0	0	0	0
3	Cave_5	44.03	10.25	889	15	15	89	15	1	9	7.3	96	1.25	1.1	0.58	0.64	0.61	6.7	96.4	0	0	1	0	0	1	0	0	0	0	0	0
4	Cave_5	44.03	10.25	889	15	15	117	3	1	13.15	10.7	96.7	1.49	3.5	0.74	0.66	0.7	7.2	96.8	418	48	0	0	0	0	0	0	0	0	0	0
4	Cave_5	44.03	10.25	889	15	15	117	6	1	13.15	10.7	96.7	1.34	2.64	0.8	0.83	0.815	7.9	97.1	100.2	0.5	1	0	0	1	0	0	0	0	0	0
4	Cave_5	44.03	10.25	889	15	15	117	9	1	13.15	10.7	96.7	1.2	6	0.8	0.86	0.83	6.6	97.4	7.4	0	1	0	0	0	0	1	0	0	0	0
4	Cave_5	44.03	10.25	889	15	15	117	12	1	13.15	10.7	96.7	0.93	3.09	0.9	0.98	0.94	6.7	97.3	0	0	0	0	0	0	0	0	0	0	0	0
4	Cave_5	44.03	10.25	889	15	15	117	15	1	13.15	10.7	96.7	1.25	1.1	0.58	0.64	0.61	6.7	97.6	0	0	1	0	0	1	0	0	0	0	0	0
5	Cave_5	44.03	10.25	889	15	15	131	3	1	10.15	19.3	76.7	1.49	3.5	0.74	0.66	0.7	10.2	88.9	892	2.5	2	1	0	1	0	0	0	0	0	0
5	Cave_5	44.03	10.25	889	15	15	131	6	1	10.15	19.3	76.7	1.34	2.64	0.8	0.83	0.815	9.3	91.5	329	0.2	1	0	0	1	0	0	0	0	0	0
5	Cave_5	44.03	10.25	889	15	15	131	9	1	10.15	19.3	76.7	1.2	6	0.8	0.86	0.83	8.6	93.9	39	0.3	2	0	0	1	0	1	0	0	0	0
5	Cave_5	44.03	10.25	889	15	15	131	12	1	10.15	19.3	76.7	0.93	3.09	0.9	0.98	0.94	8.8	93.8	5.8	0	0	0	0	0	0	0	0	0	0	0
5	Cave_5	44.03	10.25	889	15	15	131	15	1	10.15	19.3	76.7	1.25	1.1	0.58	0.64	0.61	8.3	91.7	0	0	2	1	0	1	0	0	0	0	0	0
6	Cave_5	44.03	10.25	889	15	15	178	3	1	16.25	14.7	84.3	1.49	3.5	0.74	0.66	0.7	12.3	91	170	2.2	1	0	0	0	0	1	0	0	0	0
6	Cave_5	44.03	10.25	889	15	15	178	6	1	16.25	14.7	84.3	1.34	2.64	0.8	0.83	0.815	11.9	92.2	41.3	0.7	1	0	0	0	0	0	1	0	0	0
6	Cave_5	44.03	10.25	889	15	15	178	9	1	16.25	14.7	84.3	1.2	6	0.8	0.86	0.83	11.6	92.8	3.7	0.1	0	0	0	0	0	0	0	0	0	0
6	Cave_5	44.03	10.25	889	15	15	178	12	1	16.25	14.7	84.3	0.93	3.09	0.9	0.98	0.94	11.9	93	2	0	0	0	0	0	0	0	0	0	0	0
6	Cave_5	44.03	10.25	889	15	15	178	15	1	16.25	14.7	84.3	1.25	1.1	0.58	0.64	0.61	10.7	94	0	0	3	1	1	0	0	0	0	0	0	0
7	Cave_5	44.03	10.25	889	15	15	187	3	1	11	20.5	60.7	1.49	3.5	0.74	0.66	0.7	13.5	89.9	250	14	1	0	0	1	0	0	0	0	0	0
7	Cave_5	44.03	10.25	889	15	15	187	6	1	11	20.5	60.7	1.34	2.64	0.8	0.83	0.815	12.9	91.4	75	10	2	0	0	1	0	1	0	0	0	0
7	Cave_5	44.03	10.25	889	15	15	187	9	1	11	20.5	60.7	1.2	6	0.8	0.86	0.83	12.8	91.7	14.5	0.4	3	1	0	1	0	1	0	0	0	0
7	Cave_5	44.03	10.25	889	15	15	187	12	1	11	20.5	60.7	0.93	3.09	0.9	0.98	0.94	12.7	93.2	5.7	0.3	0	0	0	0	0	0	0	0	0	0
7	Cave_5	44.03	10.25	889	15	15	187	15	1	11	20.5	60.7	1.25	1.1	0.58	0.64	0.61	11.3	93.3	0	0	4	1	1	1	0	0	0	0	0	0
8	Cave_5	44.03	10.25	889	15	15	221	3	1	12.55	20.1	74	1.49	3.5	0.74	0.66	0.7	17.6	82.8	155.5	37.2	1	0	0	0	0	0	1	0	0	0
8	Cave_5	44.03	10.25	889	15	15	221	6	1	12.55	20.1	74	1.34	2.64	0.8	0.83	0.815	16.4	87.2	30.2	13.7	1	0	0	0	0	0	1	0	0	0
8	Cave_5	44.03	10.25	889	15	15	221	9	1	12.55	20.1	74	1.2	6	0.8	0.86	0.83	16.1	89	17.6	1	0	0	0	0	0	0	0	0	0	0
8	Cave_5	44.03	10.25	889	15	15	221	12	1	12.55	20.1	74	0.93	3.09	0.9	0.98	0.94	15.4	93.1	5.2	0.1	2	1	0	1	0	0	0	0	0	0
8	Cave_5	44.03	10.25	889	15	15	221	15	1	12.55	20.1	74	1.25	1.1	0.58	0.64	0.61	14	92.4	0	0	0	0	0	0	0	0	0	0	0	0
9	Cave_5	44.03	10.25	889	15	15	247	3	1	11.4	24.9	60	1.49	3.5	0.74	0.66	0.7	17.4	83.7	483	6.5	0	0	0	0	0	0	0	0	0	0
9	Cave_5	44.03	10.25	889	15	15	247	6	1	11.4	24.9	60	1.34	2.64	0.8	0.83	0.815	17.4	87.5	106.6	3.1	0	0	0	0	0	0	0	0	0	0
9	Cave_5	44.03	10.25	889	15	15	247	9	1	11.4	24.9	60	1.2	6	0.8	0.86	0.83	17.2	86.8	39.7	0.5	1	0	0	0	0	0	1	0	0	0
9	Cave_5	44.03	10.25	889	15	15	247	12	1	11.4	24.9	60	0.93	3.09	0.9	0.98	0.94	15.6	92	14.6	0.2	0	0	0	0	0	0	0	0	0	0
9	Cave_5	44.03	10.25	889	15	15	247	15	1	11.4	24.9	60	1.25	1.1	0.58	0.64	0.61	15	90	0	0	1	1	0	0	0	0	0	0	0	0
10	Cave_5	44.03	10.25	889	15	15	275	3	1	11.1	17.4	83.8	1.49	3.5	0.74	0.66	0.7	16.9	85.3	416	5.3	0	0	0	0	0	0	0	0	0	0
10	Cave_5	44.03	10.25	889	15	15	275	6	1	11.1	17.4	83.8	1.34	2.64	0.8	0.83	0.815	16.5	87.1	82.1	2.2	0	0	0	0	0	0	0	0	0	0
10	Cave_5	44.03	10.25	889	15	15	275	9	1	11.1	17.4	83.8	1.2	6	0.8	0.86	0.83	15.9	89.1	20.4	0.5	0	0	0	0	0	0	0	0	0	0
10	Cave_5	44.03	10.25	889	15	15	275	12	1	11.1	17.4	83.8	0.93	3.09	0.9	0.98	0.94	15.7	89.7	2.2	0.2	1	0	1	0	0	0	0	0	0	0
10	Cave_5	44.03	10.25	889	15	15	275	15	1	11.1	17.4	83.8	1.25	1.1	0.58	0.64	0.61	14.9	92.3	0	0	1	0	0	0	0	0	0	0	0	0
11	Cave_5	44.03	10.25	889	15	15	329	3	1	10.17	3.5	50	1.49	3.5	0.74	0.66	0.7	4.1	68	412	3.4	0	0	0	0	0	0	0	0	0	0
11	Cave_5	44.03	10.25	889	15	15	329	6	1	10.17	3.5	50	1.34	2.64	0.8	0.83	0.815	4.4	72	104.6	0.5	0	0	0	0	0	0	0	0	0	0
11	Cave_5	44.03	10.25	889	15	15	329	9	1	10.17	3.5	50	1.2	6	0.8	0.86	0.83	4.6	66.6	29	0.3	0	0	0	0	0	0	0	0	0	0
11	Cave_5	44.03	10.25	889	15	15	329	12	1	10.17	3.5	50	0.93	3.09	0.9	0.98	0.94	4.3	62.1	10.7	0.2	1	0	1	0	0	0	0	0	0	0
11	Cave_5	44.03	10.25	889	15	15	329	15	1	10.17	3.5	50	1.25	1.1	0.58	0.64	0.61	4.5	79.8	0	0	0	0	0	0	0	0	0	0	0	0
12	Cave_5	44.03	10.25	889	15	15	336	3	1	11.25	7.1	59	1.49	3.5	0.74	0.66	0.7	6.9	85	257	4.3	1	0	0	0	0	1	0	0	0	0
12	Cave_5	44.03	10.25	889	15	15	336	6	1	11.25	7.1	59	1.34	2.64	0.8	0.83	0.815	6.5	81.7	104.3	4.5	0	0	0	0	0	0	0	0	0	0
12	Cave_5	44.03	10.25	889	15	15	336	9	1	11.25	7.1	59	1.2	6	0.8	0.86	0.83	6.4	85	36.4	0.4	1	0	0	0	0	1	0	0	0	0
12	Cave_5	44.03	10.25	889	15	15	336	12	1	11.25	7.1	59	0.93	3.09	0.9	0.98	0.94	5.5	84.1	13.3	0.2	0	0	0	0	0	0	0	0	0	0
12	Cave_5	44.03	10.25	889	15	15	336	15	1	11.25	7.1	59	1.25	1.1	0.58	0.64	0.61	4.9	85.8	0	0	1	0	1	0	0	0	0	0	0	0
1	Cave_6	44.03	10.25	875	9	9	12	3	1	11.15	6.3	76.6	1.35	2.3	0.68	0.73	0.705	4.8	79.2	241	6.2	0	0	0	0	0	0	0	0	0	0
1	Cave_6	44.03	10.25	875	9	9	12	6	1	11.15	6.3	76.6	1.37	2.31	0.74	0.8	0.77	4.7	81.2	135	2.3	0	0	0	0	0	0	0	0	0	0
1	Cave_6	44.03	10.25	875	9	9	12	9	1	11.15	6.3	76.6	1.76	5	0.8	0.75	0.775	4.6	80.9	31	1.7	0	0	0	0	0	0	0	0	0	0
2	Cave_6	44.03	10.25	875	9	9	33	3	1	10.15	5.8	62.8	1.35	2.3	0.68	0.73	0.705	4.8	78.8	313	7.8	0	0	0	0	0	0	0	0	0	0
2	Cave_6	44.03	10.25	875	9	9	33	6	1	10.15	5.8	62.8	1.37	2.31	0.74	0.8	0.77	4.7	77.5	184	2	0	0	0	0	0	0	0	0	0	0
2	Cave_6	44.03	10.25	875	9	9	33	9	1	10.15	5.8	62.8	1.76	5	0.8	0.75	0.775	4.6	76.4	36	1.9	0	0	0	0	0	0	0	0	0	0
3	Cave_6	44.03	10.25	875	9	9	89	3	1	9.3	8.8	94.3	1.35	2.3	0.68	0.73	0.705	8.5	94	241	25.8	0	0	0	0	0	0	0	0	0	0
3	Cave_6	44.03	10.25	875	9	9	89	6	1	9.3	8.8	94.3	1.37	2.31	0.74	0.8	0.77	8.2	93.8	312	26	1	0	0	1	0	0	0	0	0	0
3	Cave_6	44.03	10.25	875	9	9	89	9	1	9.3	8.8	94.3	1.76	5	0.8	0.75	0.775	7.8	93.6	79.9	51	0	0	0	0	0	0	0	0	0	0
4	Cave_6	44.03	10.25	875	9	9	117	3	1	13.3	10.7	96.2	1.35	2.3	0.68	0.73	0.705	8.6	96	407	12.1	0	0	0	0	0	0	0	0	0	0
4	Cave_6	44.03	10.25	875	9	9	117	6	1	13.3	10.7	96.2	1.37	2.31	0.74	0.8	0.77	8.6	96.2	696	6.8	0	0	0	0	0	0	0	0	0	0
4	Cave_6	44.03	10.25	875	9	9	117	9	1	13.3	10.7	96.2	1.76	5	0.8	0.75	0.775	8.5	96.5	21.9	1.9	1	0	0	0	0	1	0	0	0	0
5	Cave_6	44.03	10.25	875	9	9	131	3	1	11.15	13	93.6	1.35	2.3	0.68	0.73	0.705	10.8	90.7	1389	38	1	0	0	0	0	1	0	0	0	0
5	Cave_6	44.03	10.25	875	9	9	131	6	1	11.15	13	93.6	1.37	2.31	0.74	0.8	0.77	10.7	92.6	499	2.2	2	0	1	0	0	1	0	0	0	0
5	Cave_6	44.03	10.25	875	9	9	131	9	1	11.15	13	93.6	1.76	5	0.8	0.75	0.775	10.8	92.7	211	2	2	0	0	1	0	1	0	0	0	0
6	Cave_6	44.03	10.25	875	9	9	178	3	1	17.48	14.6	94.3	1.35	2.3	0.68	0.73	0.705	13.6	94.4	129	0.5	0	0	0	0	0	0	0	0	0	0
6	Cave_6	44.03	10.25	875	9	9	178	6	1	17.48	14.6	94.3	1.37	2.31	0.74	0.8	0.77	12.7	94.1	18.3	0.3	3	0	0	1	0	1	0	0	0	0
6	Cave_6	44.03	10.25	875	9	9	178	9	1	17.48	14.6	94.3	1.76	5	0.8	0.75	0.775	13.4	94.2	7	0.2	2	0	1	0	0	1	0	0	0	0
7	Cave_6	44.03	10.25	875	9	9	187	3	1	12	17.4	84.1	1.35	2.3	0.68	0.73	0.705	13.8	92.4	82	6.3	3	0	0	1	0	1	0	0	0	1
7	Cave_6	44.03	10.25	875	9	9	187	6	1	12	17.4	84.1	1.37	2.31	0.74	0.8	0.77	13.3	90.7	69.3	3.4	2	0	0	0	0	1	0	0	0	0
7	Cave_6	44.03	10.25	875	9	9	187	9	1	12	17.4	84.1	1.76	5	0.8	0.75	0.775	14.3	91.7	27.3	2.1	2	1	0	1	0	0	0	0	0	0
8	Cave_6	44.03	10.25	875	9	9	221	3	1	14.05	22.4	66.5	1.35	2.3	0.68	0.73	0.705	17.4	85.8	54	3	1	0	0	0	0	0	1	0	0	0
8	Cave_6	44.03	10.25	875	9	9	221	6	1	14.05	22.4	66.5	1.37	2.31	0.74	0.8	0.77	16.9	82.3	42.7	1.6	2	0	0	0	0	1	1	0	0	0
8	Cave_6	44.03	10.25	875	9	9	221	9	1	14.05	22.4	66.5	1.76	5	0.8	0.75	0.775	17	89.6	12.3	0.5	1	0	0	1	0	0	0	0	0	0
9	Cave_6	44.03	10.25	875	9	9	247	3	1	12.15	25.4	61.1	1.35	2.3	0.68	0.73	0.705	18.9	77.6	476	13.4	1	0	0	1	0	0	0	0	0	0
9	Cave_6	44.03	10.25	875	9	9	247	6	1	12.15	25.4	61.1	1.37	2.31	0.74	0.8	0.77	17	80.3	108	6.6	1	0	0	1	0	0	0	0	0	0
9	Cave_6	44.03	10.25	875	9	9	247	9	1	12.15	25.4	61.1	1.76	5	0.8	0.75	0.775	16	81.5	48	0.7	3	1	0	1	0	1	0	0	0	0
10	Cave_6	44.03	10.25	875	9	9	275	3	1	11.35	15.5	90.4	1.35	2.3	0.68	0.73	0.705	15.2	89.4	58.1	0.5	1	0	0	1	0	0	0	0	0	0
10	Cave_6	44.03	10.25	875	9	9	275	6	1	11.35	15.5	90.4	1.37	2.31	0.74	0.8	0.77	14.9	88.7	16.4	0.5	2	1	0	1	0	0	0	0	0	0
10	Cave_6	44.03	10.25	875	9	9	275	9	1	11.35	15.5	90.4	1.76	5	0.8	0.75	0.775	14.7	89.2	16.4	0.2	2	1	0	0	0	0	0	0	0	0
11	Cave_6	44.03	10.25	875	9	9	329	3	1	10.32	4.3	75	1.35	2.3	0.68	0.73	0.705	4.2	59.5	225	8.2	0	0	0	0	0	0	0	0	0	0
11	Cave_6	44.03	10.25	875	9	9	329	6	1	10.32	4.3	75	1.37	2.31	0.74	0.8	0.77	3.9	67.8	122	0.6	1	0	0	1	0	0	0	0	0	0
11	Cave_6	44.03	10.25	875	9	9	329	9	1	10.32	4.3	75	1.76	5	0.8	0.75	0.775	6.6	93.6	30	0	0	0	0	0	0	0	0	0	0	0
12	Cave_6	44.03	10.25	875	9	9	336	3	1	11.4	5	78	1.35	2.3	0.68	0.73	0.705	5.2	79.8	260	2.5	0	0	0	0	0	0	0	0	0	0
12	Cave_6	44.03	10.25	875	9	9	336	6	1	11.4	5	78	1.37	2.31	0.74	0.8	0.77	4.9	81.6	68.5	0.5	0	0	0	0	0	0	0	0	0	0
12	Cave_6	44.03	10.25	875	9	9	336	9	1	11.4	5	78	1.76	5	0.8	0.75	0.775	5.5	92.2	41.4	0	0	0	0	0	0	0	0	0	0	0
1	Cave_7	43.91	11.13	286	10	3	24	3	1	14.42	8.1	55.9	0.77	1.5	0.75	0.95	0.85	10.4	72.5	49.9	0.6	2	1	0	0	0	0	0	0	0	0
2	Cave_7	43.91	11.13	286	10	3	45	3	1	15	10.8	53.5	0.77	1.5	0.75	0.95	0.85	9.1	77.3	37	0.9	0	0	0	0	0	0	0	0	0	0
3	Cave_7	43.91	11.13	286	10	3	74	3	1	12.3	8.4	58.7	0.77	1.5	0.75	0.95	0.85	9.7	83	42	1.1	2	1	0	1	0	0	0	0	0	0
4	Cave_7	43.91	11.13	286	10	3	96	3	1	8.5	11.5	66.8	0.77	1.5	0.75	0.95	0.85	12	76.7	23.9	0.4	2	0	0	1	0	0	0	0	0	0
5	Cave_7	43.91	11.13	286	10	3	138	3	1	14.3	16	79.2	0.77	1.5	0.75	0.95	0.85	14.5	85.7	60	0.3	3	1	0	1	0	1	0	0	0	0
6	Cave_7	43.91	11.13	286	10	6	177	3	1	13.56	24.9	62	0.77	1.5	0.75	0.95	0.85	15.6	91.2	11	8.5	6	1	1	1	1	1	0	0	0	0
6	Cave_7	43.91	11.13	286	10	6	177	6	1	13.56	24.9	62	2.3	1.6	0.78	0.6	0.69	14.9	87.9	0.3	0	4	1	1	1	0	0	0	1	0	0
7	Cave_7	43.91	11.13	286	10	6	204	3	1	17	28.4	55.6	0.77	1.5	0.75	0.95	0.85	17.8	87.2	3.6	0.1	4	1	0	1	0	1	0	0	0	0
7	Cave_7	43.91	11.13	286	10	6	204	6	1	17	28.4	55.6	2.3	1.6	0.78	0.6	0.69	14.5	90.8	0.7	0	6	0	1	1	1	1	0	1	0	0
8	Cave_7	43.91	11.13	286	10	10	223	3	1	14.35	28.3	45.5	0.77	1.5	0.75	0.95	0.85	18	83.8	3.5	0.2	5	1	1	1	0	1	0	0	0	1
8	Cave_7	43.91	11.13	286	10	10	223	6	1	14.35	28.3	45.5	2.3	1.6	0.78	0.6	0.69	15.9	84.5	0.6	0	6	1	1	1	1	1	0	0	0	0
8	Cave_7	43.91	11.13	286	10	10	223	9	1	14.35	28.3	45.5	2.5	0.7	0.7	0.45	0.575	15.2	88.8	0	0	5	0	0	1	1	1	1	1	0	0
8	Cave_7	43.91	11.13	286	10	10	223	10	1	14.35	28.3	45.5	2.5	1.2	0.7	0.5	0.6	14.9	88.3	0	0	3	0	0	1	1	0	0	1	0	0
9	Cave_7	43.91	11.13	286	10	10	245	3	1	11.5	26.1	42.3	0.77	1.5	0.75	0.95	0.85	17.6	82.9	3.7	0.5	3	1	0	1	1	0	0	0	0	0
9	Cave_7	43.91	11.13	286	10	10	245	6	1	11.5	26.1	42.3	2.3	1.6	0.78	0.6	0.69	15	86.4	1	0	6	1	1	1	1	1	1	0	0	0
9	Cave_7	43.91	11.13	286	10	10	245	9	1	11.5	26.1	42.3	2.5	0.7	0.7	0.45	0.575	15.1	89.2	0	0	5	0	1	1	1	0	1	1	0	0
9	Cave_7	43.91	11.13	286	10	10	245	10	1	11.5	26.1	42.3	2.5	1.2	0.7	0.5	0.6	15.1	89.2	0	0	1	0	1	0	0	0	0	0	0	0
10	Cave_7	43.91	11.13	286	10	10	274	3	1	7.55	18.3	87.8	0.77	1.5	0.75	0.95	0.85	17.4	86.7	0.5	0.1	4	1	0	1	1	0	0	0	0	0
10	Cave_7	43.91	11.13	286	10	10	274	6	1	7.55	18.3	87.8	2.3	1.6	0.78	0.6	0.69	15.8	86.7	0	0	7	1	1	1	1	1	0	1	0	0
10	Cave_7	43.91	11.13	286	10	10	274	9	1	7.55	18.3	87.8	2.5	0.7	0.7	0.45	0.575	15.6	90.6	0	0	1	0	0	1	0	0	0	0	0	0
10	Cave_7	43.91	11.13	286	10	10	274	10	1	7.55	18.3	87.8	2.5	1.2	0.7	0.5	0.6	15.5	91	0	0	1	0	0	1	0	0	0	0	0	0
11	Cave_7	43.91	11.13	286	10	6	328	3	1	9.5	9	76.4	0.77	1.5	0.75	0.95	0.85	9	86.5	2	0.1	0	0	0	0	0	0	0	0	0	0
11	Cave_7	43.91	11.13	286	10	6	328	6	1	9.5	9	76.4	2.3	1.6	0.78	0.6	0.69	10.2	91.6	0.1	0	3	0	1	1	0	0	0	1	0	0
12	Cave_7	43.91	11.13	286	10	6	335	3	1	9.38	4.9	57.5	0.77	1.5	0.75	0.95	0.85	6.3	67	1.5	0	0	0	0	0	0	0	0	0	0	0
12	Cave_7	43.91	11.13	286	10	6	335	6	1	9.38	4.9	57.5	2.3	1.6	0.78	0.6	0.69	7.1	79.4	0.2	0	3	1	1	1	0	0	0	0	0	0
1	Cave_8	43.91	11.14	319	238	51	24	3	1	15.3	8.4	56.3	1.34	1.96	0.9	0.87	0.885	11.1	78.8	0.1	0	1	1	0	0	0	0	0	0	0	0
1	Cave_8	43.91	11.14	319	238	51	24	6	1	15.3	8.4	56.3	0.76	1.92	0.81	0.98	0.895	10.8	92	0.1	0	4	1	1	1	0	0	0	0	0	0
1	Cave_8	43.91	11.14	319	238	51	24	9	1	15.3	8.4	56.3	0.95	1.47	0.82	0.85	0.835	10.3	89.7	0	0	5	1	1	1	1	0	0	0	0	0
1	Cave_8	43.91	11.14	319	238	51	24	12	1	15.3	8.4	56.3	1.14	1.16	0.91	0.83	0.87	12.3	93.5	0	0	4	0	1	1	1	0	0	0	0	0
1	Cave_8	43.91	11.14	319	238	51	24	15	1	15.3	8.4	56.3	1	1.32	0.89	0.9	0.895	12.1	93.2	0	0	4	0	1	1	1	0	0	0	0	0
1	Cave_8	43.91	11.14	319	238	51	24	18	1	15.3	8.4	56.3	0.9	1.28	0.86	0.92	0.89	12.3	93.3	0	0	4	0	1	1	1	0	0	0	0	0
1	Cave_8	43.91	11.14	319	238	51	24	21	1	15.3	8.4	56.3	10	5	0.81	0.88	0.845	12.4	92.1	0	0	3	0	1	1	1	0	0	0	0	0
1	Cave_8	43.91	11.14	319	238	51	24	24	1	15.3	8.4	56.3	6	8	0.9	0.66	0.78	12.5	91.8	0	0	0	0	0	0	0	0	0	0	0	0
1	Cave_8	43.91	11.14	319	238	51	24	27	1	15.3	8.4	56.3	2.5	3	0.88	0.84	0.86	12.5	91.6	0	0	1	0	0	1	0	0	0	0	0	0
1	Cave_8	43.91	11.14	319	238	51	24	30	1	15.3	8.4	56.3	1.58	1.67	0.75	0.7	0.725	12.6	91.3	0	0	1	0	0	1	0	0	0	0	0	0
1	Cave_8	43.91	11.14	319	238	51	24	33	1	15.3	8.4	56.3	1.73	2.5	0.84	0.8	0.82	12.9	93.3	0	0	0	0	0	0	0	0	0	0	0	0
1	Cave_8	43.91	11.14	319	238	51	24	36	1	15.3	8.4	56.3	1.16	1.6	0.7	0.8	0.75	13	93.1	0	0	0	0	0	0	0	0	0	0	0	0
1	Cave_8	43.91	11.14	319	238	51	24	39	1	15.3	8.4	56.3	2.6	2.3	0.83	0.78	0.805	12.9	92.6	0	0	1	0	1	0	0	0	0	0	0	0
1	Cave_8	43.91	11.14	319	238	51	24	42	1	15.3	8.4	56.3	3.08	2.3	0.9	0.85	0.875	13.1	92.6	0	0	1	0	1	0	0	0	0	0	0	0
1	Cave_8	43.91	11.14	319	238	51	24	45	1	15.3	8.4	56.3	2.63	3.5	0.9	0.88	0.89	13.3	92.5	0	0	2	0	1	0	0	0	0	0	0	0
1	Cave_8	43.91	11.14	319	238	51	24	48	1	15.3	8.4	56.3	1.44	1.34	0.87	0.84	0.855	13.6	92.7	0	0	2	0	0	0	0	0	1	0	0	0
1	Cave_8	43.91	11.14	319	238	51	24	3	2	15.3	8.4	56.3	80	70	70	70	70	13.4	92.2	0	0	0	0	0	0	0	0	0	0	0	0
2	Cave_8	43.91	11.14	319	238	51	45	3	1	15.3	9.7	61.2	1.34	1.96	0.9	0.87	0.885	9.5	75.5	8.8	0.3	1	0	0	0	0	0	0	0	0	0
2	Cave_8	43.91	11.14	319	238	51	45	6	1	15.3	9.7	61.2	0.76	1.92	0.81	0.98	0.895	9.8	75.5	0.3	0	4	1	1	1	0	0	0	0	0	0
2	Cave_8	43.91	11.14	319	238	51	45	9	1	15.3	9.7	61.2	0.95	1.47	0.82	0.85	0.835	9.7	83.4	0	0	4	1	1	1	0	0	0	0	0	0
2	Cave_8	43.91	11.14	319	238	51	45	12	1	15.3	9.7	61.2	1.14	1.16	0.91	0.83	0.87	11.1	90.9	0	0	4	0	1	1	1	0	0	0	0	0
2	Cave_8	43.91	11.14	319	238	51	45	15	1	15.3	9.7	61.2	1	1.32	0.89	0.9	0.895	11.6	92.3	0	0	4	0	1	1	1	0	0	0	0	0
2	Cave_8	43.91	11.14	319	238	51	45	18	1	15.3	9.7	61.2	0.9	1.28	0.86	0.92	0.89	12	92.9	0	0	2	0	1	1	0	0	0	0	0	0
2	Cave_8	43.91	11.14	319	238	51	45	21	1	15.3	9.7	61.2	10	5	0.81	0.88	0.845	12	92.9	0	0	1	0	0	1	0	0	0	0	0	0
2	Cave_8	43.91	11.14	319	238	51	45	24	1	15.3	9.7	61.2	6	8	0.9	0.66	0.78	12.2	93.1	0	0	0	0	0	0	0	0	0	0	0	0
2	Cave_8	43.91	11.14	319	238	51	45	27	1	15.3	9.7	61.2	2.5	3	0.88	0.84	0.86	12.3	93.2	0	0	0	0	0	0	0	0	0	0	0	0
2	Cave_8	43.91	11.14	319	238	51	45	30	1	15.3	9.7	61.2	1.58	1.67	0.75	0.7	0.725	12.4	92.2	0	0	1	0	1	0	0	0	0	0	0	0
2	Cave_8	43.91	11.14	319	238	51	45	33	1	15.3	9.7	61.2	1.73	2.5	0.84	0.8	0.82	12.4	93.2	0	0	0	0	0	0	0	0	0	0	0	0
2	Cave_8	43.91	11.14	319	238	51	45	36	1	15.3	9.7	61.2	1.16	1.6	0.7	0.8	0.75	12.6	93.2	0	0	0	0	0	0	0	0	0	0	0	0
2	Cave_8	43.91	11.14	319	238	51	45	39	1	15.3	9.7	61.2	2.6	2.3	0.83	0.78	0.805	12.3	93	0	0	3	0	1	1	0	0	0	0	0	0
2	Cave_8	43.91	11.14	319	238	51	45	42	1	15.3	9.7	61.2	3.08	2.3	0.9	0.85	0.875	12.2	92.4	0	0	0	0	0	0	0	0	0	0	0	0
2	Cave_8	43.91	11.14	319	238	51	45	45	1	15.3	9.7	61.2	2.63	3.5	0.9	0.88	0.89	12.1	92.1	0	0	1	0	1	0	0	0	0	0	0	0
2	Cave_8	43.91	11.14	319	238	51	45	48	1	15.3	9.7	61.2	1.44	1.34	0.87	0.84	0.855	11.8	90.5	0	0	2	0	1	0	1	0	0	0	0	0
2	Cave_8	43.91	11.14	319	238	51	45	3	2	15.3	9.7	61.2	80	70	70	70	70	11.6	88.3	0	0	0	0	0	0	0	0	0	0	0	0
3	Cave_8	43.91	11.14	319	238	51	74	3	1	13	7.3	51	1.34	1.96	0.9	0.87	0.885	9.2	78.7	28.8	0.4	2	1	0	0	0	0	0	0	0	0
3	Cave_8	43.91	11.14	319	238	51	74	6	1	13	7.3	51	0.76	1.92	0.81	0.98	0.895	9.8	86.3	5.5	0	3	1	0	1	0	0	0	0	0	0
3	Cave_8	43.91	11.14	319	238	51	74	9	1	13	7.3	51	0.95	1.47	0.82	0.85	0.835	10	92.6	0	0	5	1	1	1	1	0	0	0	0	0
3	Cave_8	43.91	11.14	319	238	51	74	12	1	13	7.3	51	1.14	1.16	0.91	0.83	0.87	11.1	93.5	0	0	5	1	1	1	1	0	0	0	0	0
3	Cave_8	43.91	11.14	319	238	51	74	15	1	13	7.3	51	1	1.32	0.89	0.9	0.895	11.6	93.9	0	0	4	0	1	1	1	0	0	0	0	0
3	Cave_8	43.91	11.14	319	238	51	74	18	1	13	7.3	51	0.9	1.28	0.86	0.92	0.89	11	93	0	0	4	0	1	1	1	0	0	0	0	0
3	Cave_8	43.91	11.14	319	238	51	74	21	1	13	7.3	51	10	5	0.81	0.88	0.845	11.8	93	0	0	2	0	1	0	1	0	0	0	0	0
3	Cave_8	43.91	11.14	319	238	51	74	24	1	13	7.3	51	6	8	0.9	0.66	0.78	12	93	0	0	1	0	1	0	0	0	0	0	0	0
3	Cave_8	43.91	11.14	319	238	51	74	27	1	13	7.3	51	2.5	3	0.88	0.84	0.86	12.2	93	0	0	1	0	0	1	0	0	0	0	0	0
3	Cave_8	43.91	11.14	319	238	51	74	30	1	13	7.3	51	1.58	1.67	0.75	0.7	0.725	12.4	93.1	0	0	0	0	0	0	0	0	0	0	0	0
3	Cave_8	43.91	11.14	319	238	51	74	33	1	13	7.3	51	1.73	2.5	0.84	0.8	0.82	12.4	93	0	0	0	0	0	0	0	0	0	0	0	0
3	Cave_8	43.91	11.14	319	238	51	74	36	1	13	7.3	51	1.16	1.6	0.7	0.8	0.75	12.5	92.9	0	0	0	0	0	0	0	0	0	0	0	0
3	Cave_8	43.91	11.14	319	238	51	74	39	1	13	7.3	51	2.6	2.3	0.83	0.78	0.805	12.3	92.6	0	0	2	0	1	0	0	0	0	0	0	0
3	Cave_8	43.91	11.14	319	238	51	74	42	1	13	7.3	51	3.08	2.3	0.9	0.85	0.875	12.2	92.1	0	0	1	0	0	0	0	0	0	0	0	0
3	Cave_8	43.91	11.14	319	238	51	74	45	1	13	7.3	51	2.63	3.5	0.9	0.88	0.89	12.2	92	0	0	1	0	1	0	0	0	0	0	0	0
3	Cave_8	43.91	11.14	319	238	51	74	48	1	13	7.3	51	1.44	1.34	0.87	0.84	0.855	12.2	91.6	0	0	1	0	1	0	0	0	0	0	0	0
3	Cave_8	43.91	11.14	319	238	51	74	3	2	13	7.3	51	80	70	70	70	70	12.2	91.5	0	0	1	0	0	1	0	0	0	0	0	0
4	Cave_8	43.91	11.14	319	238	51	96	3	1	9.05	10.8	70	1.34	1.96	0.9	0.87	0.885	10.8	87	71.3	0.6	3	1	0	1	0	0	0	0	0	0
4	Cave_8	43.91	11.14	319	238	51	96	6	1	9.05	10.8	70	0.76	1.92	0.81	0.98	0.895	11.7	84	0.5	0	5	1	1	1	1	0	0	0	0	0
4	Cave_8	43.91	11.14	319	238	51	96	9	1	9.05	10.8	70	0.95	1.47	0.82	0.85	0.835	11.7	86	0	0	5	1	1	1	1	0	0	0	0	0
4	Cave_8	43.91	11.14	319	238	51	96	12	1	9.05	10.8	70	1.14	1.16	0.91	0.83	0.87	12	89.2	0	0	2	0	0	1	1	0	0	0	0	0
4	Cave_8	43.91	11.14	319	238	51	96	15	1	9.05	10.8	70	1	1.32	0.89	0.9	0.895	12.2	90.4	0	0	3	0	1	1	0	0	0	0	0	0
4	Cave_8	43.91	11.14	319	238	51	96	18	1	9.05	10.8	70	0.9	1.28	0.86	0.92	0.89	12.3	90.8	0	0	4	0	1	1	1	0	0	0	0	0
4	Cave_8	43.91	11.14	319	238	51	96	21	1	9.05	10.8	70	10	5	0.81	0.88	0.845	12.6	91.6	0	0	2	0	1	1	0	0	0	0	0	0
4	Cave_8	43.91	11.14	319	238	51	96	24	1	9.05	10.8	70	6	8	0.9	0.66	0.78	12.6	91.6	0	0	0	0	0	0	0	0	0	0	0	0
4	Cave_8	43.91	11.14	319	238	51	96	27	1	9.05	10.8	70	2.5	3	0.88	0.84	0.86	12.5	91.7	0	0	0	0	0	0	0	0	0	0	0	0
4	Cave_8	43.91	11.14	319	238	51	96	30	1	9.05	10.8	70	1.58	1.67	0.75	0.7	0.725	12.5	91.7	0	0	1	0	0	1	0	0	0	0	0	0
4	Cave_8	43.91	11.14	319	238	51	96	33	1	9.05	10.8	70	1.73	2.5	0.84	0.8	0.82	12.8	92.4	0	0	0	0	0	0	0	0	0	0	0	0
4	Cave_8	43.91	11.14	319	238	51	96	36	1	9.05	10.8	70	1.16	1.6	0.7	0.8	0.75	13	92.6	0	0	1	0	0	1	0	0	0	0	0	0
4	Cave_8	43.91	11.14	319	238	51	96	39	1	9.05	10.8	70	2.6	2.3	0.83	0.78	0.805	12.6	92	0	0	2	0	1	1	0	0	0	0	0	0
4	Cave_8	43.91	11.14	319	238	51	96	42	1	9.05	10.8	70	3.08	2.3	0.9	0.85	0.875	12.4	91.4	0	0	0	0	0	0	0	0	0	0	0	0
4	Cave_8	43.91	11.14	319	238	51	96	45	1	9.05	10.8	70	2.63	3.5	0.9	0.88	0.89	12.4	92	0	0	1	0	1	0	0	0	0	0	0	0
4	Cave_8	43.91	11.14	319	238	51	96	48	1	9.05	10.8	70	1.44	1.34	0.87	0.84	0.855	12.1	92	0	0	2	0	1	0	0	0	0	0	0	0
4	Cave_8	43.91	11.14	319	238	51	96	3	2	9.05	10.8	70	80	70	70	70	70	12.1	92.1	0	0	0	0	0	0	0	0	0	0	0	0
5	Cave_8	43.91	11.14	319	238	51	138	3	1	15.05	17.8	72.2	1.34	1.96	0.9	0.87	0.885	15.2	84.7	7.9	0.1	3	1	1	1	0	0	0	0	0	0
5	Cave_8	43.91	11.14	319	238	51	138	6	1	15.05	17.8	72.2	0.76	1.92	0.81	0.98	0.895	13.6	86.3	2.7	0	7	1	1	1	1	0	1	0	0	1
5	Cave_8	43.91	11.14	319	238	51	138	9	1	15.05	17.8	72.2	0.95	1.47	0.82	0.85	0.835	13.2	87.8	0	0	4	1	1	1	0	0	0	0	0	0
5	Cave_8	43.91	11.14	319	238	51	138	12	1	15.05	17.8	72.2	1.14	1.16	0.91	0.83	0.87	13.2	90.8	0	0	1	0	1	0	0	0	0	0	0	0
5	Cave_8	43.91	11.14	319	238	51	138	15	1	15.05	17.8	72.2	1	1.32	0.89	0.9	0.895	12.8	90.9	0	0	1	0	1	0	0	0	0	0	0	0
5	Cave_8	43.91	11.14	319	238	51	138	18	1	15.05	17.8	72.2	0.9	1.28	0.86	0.92	0.89	12.7	92.2	0	0	2	0	1	1	0	0	0	0	0	0
5	Cave_8	43.91	11.14	319	238	51	138	21	1	15.05	17.8	72.2	10	5	0.81	0.88	0.845	12.5	93.3	0	0	0	0	0	0	0	0	0	0	0	0
5	Cave_8	43.91	11.14	319	238	51	138	24	1	15.05	17.8	72.2	6	8	0.9	0.66	0.78	12.5	93.7	0	0	1	0	1	0	0	0	0	0	0	0
5	Cave_8	43.91	11.14	319	238	51	138	27	1	15.05	17.8	72.2	2.5	3	0.88	0.84	0.86	12.5	93.7	0	0	0	0	0	0	0	0	0	0	0	0
5	Cave_8	43.91	11.14	319	238	51	138	30	1	15.05	17.8	72.2	1.58	1.67	0.75	0.7	0.725	12.5	93.7	0	0	0	0	0	0	0	0	0	0	0	0
5	Cave_8	43.91	11.14	319	238	51	138	33	1	15.05	17.8	72.2	1.73	2.5	0.84	0.8	0.82	13.1	92.3	0	0	0	0	0	0	0	0	0	0	0	0
5	Cave_8	43.91	11.14	319	238	51	138	36	1	15.05	17.8	72.2	1.16	1.6	0.7	0.8	0.75	12.7	92.5	0	0	0	0	0	0	0	0	0	0	0	0
5	Cave_8	43.91	11.14	319	238	51	138	39	1	15.05	17.8	72.2	2.6	2.3	0.83	0.78	0.805	12.6	92.7	0	0	0	0	0	0	0	0	0	0	0	0
5	Cave_8	43.91	11.14	319	238	51	138	42	1	15.05	17.8	72.2	3.08	2.3	0.9	0.85	0.875	12.6	93.1	0	0	0	0	0	0	0	0	0	0	0	0
5	Cave_8	43.91	11.14	319	238	51	138	45	1	15.05	17.8	72.2	2.63	3.5	0.9	0.88	0.89	12.4	93.5	0	0	2	0	1	0	0	0	0	0	0	0
5	Cave_8	43.91	11.14	319	238	51	138	48	1	15.05	17.8	72.2	1.44	1.34	0.87	0.84	0.855	12.3	93.6	0	0	1	0	0	0	0	0	0	0	0	0
5	Cave_8	43.91	11.14	319	238	51	138	3	2	15.05	17.8	72.2	80	70	70	70	70	12.4	93.9	0	0	2	0	0	1	0	0	0	0	0	0
6	Cave_8	43.91	11.14	319	238	51	177	3	1	14.5	27	57.6	1.34	1.96	0.9	0.87	0.885	18.5	85.1	23.3	1.5	2	1	0	1	0	0	0	0	0	0
6	Cave_8	43.91	11.14	319	238	51	177	6	1	14.5	27	57.6	0.76	1.92	0.81	0.98	0.895	18	86.8	3.5	0.4	5	1	1	1	1	0	1	0	0	0
6	Cave_8	43.91	11.14	319	238	51	177	9	1	14.5	27	57.6	0.95	1.47	0.82	0.85	0.835	13.9	90.4	0	0	5	0	1	1	1	0	1	0	0	0
6	Cave_8	43.91	11.14	319	238	51	177	12	1	14.5	27	57.6	1.14	1.16	0.91	0.83	0.87	13.8	91.6	0	0	4	0	1	1	0	0	1	0	0	0
6	Cave_8	43.91	11.14	319	238	51	177	15	1	14.5	27	57.6	1	1.32	0.89	0.9	0.895	13.7	91.9	0	0	6	0	1	1	1	0	1	0	0	0
6	Cave_8	43.91	11.14	319	238	51	177	18	1	14.5	27	57.6	0.9	1.28	0.86	0.92	0.89	13.6	92.1	0	0	2	0	1	0	0	0	0	0	0	0
6	Cave_8	43.91	11.14	319	238	51	177	21	1	14.5	27	57.6	10	5	0.81	0.88	0.845	13.2	92.6	0	0	2	0	1	1	0	0	0	0	0	0
6	Cave_8	43.91	11.14	319	238	51	177	24	1	14.5	27	57.6	6	8	0.9	0.66	0.78	13.1	93	0	0	1	0	1	0	0	0	0	0	0	0
6	Cave_8	43.91	11.14	319	238	51	177	27	1	14.5	27	57.6	2.5	3	0.88	0.84	0.86	13.1	93.3	0	0	1	0	1	0	0	0	0	0	0	0
6	Cave_8	43.91	11.14	319	238	51	177	30	1	14.5	27	57.6	1.58	1.67	0.75	0.7	0.725	13	93.3	0	0	0	0	0	0	0	0	0	0	0	0
6	Cave_8	43.91	11.14	319	238	51	177	33	1	14.5	27	57.6	1.73	2.5	0.84	0.8	0.82	12.9	93.8	0	0	0	0	0	0	0	0	0	0	0	0
6	Cave_8	43.91	11.14	319	238	51	177	36	1	14.5	27	57.6	1.16	1.6	0.7	0.8	0.75	12.7	93.8	0	0	1	0	1	0	0	0	0	0	0	0
6	Cave_8	43.91	11.14	319	238	51	177	39	1	14.5	27	57.6	2.6	2.3	0.83	0.78	0.805	13.1	94.2	0	0	1	0	1	0	0	0	0	0	0	0
6	Cave_8	43.91	11.14	319	238	51	177	42	1	14.5	27	57.6	3.08	2.3	0.9	0.85	0.875	12.8	94	0	0	0	0	0	0	0	0	0	0	0	0
6	Cave_8	43.91	11.14	319	238	51	177	45	1	14.5	27	57.6	2.63	3.5	0.9	0.88	0.89	12.9	93.7	0	0	2	0	1	0	0	0	0	0	0	0
6	Cave_8	43.91	11.14	319	238	51	177	48	1	14.5	27	57.6	1.44	1.34	0.87	0.84	0.855	12.7	94.2	0	0	3	0	1	0	0	0	1	0	0	0
6	Cave_8	43.91	11.14	319	238	51	177	3	2	14.5	27	57.6	80	70	70	70	70	13.2	94.5	0	0	1	0	0	0	0	0	1	0	0	0
7	Cave_8	43.91	11.14	319	238	51	206	3	1	9.3	23.8	81.7	1.34	1.96	0.9	0.87	0.885	20.4	73.3	5.8	0.3	3	1	0	1	1	0	0	0	0	0
7	Cave_8	43.91	11.14	319	238	51	206	6	1	9.3	23.8	81.7	0.76	1.92	0.81	0.98	0.895	17.9	79.6	1.6	0	5	1	1	1	1	0	1	0	0	0
7	Cave_8	43.91	11.14	319	238	51	206	9	1	9.3	23.8	81.7	0.95	1.47	0.82	0.85	0.835	16.2	82.9	0	0	5	0	1	1	1	0	1	0	0	0
7	Cave_8	43.91	11.14	319	238	51	206	12	1	9.3	23.8	81.7	1.14	1.16	0.91	0.83	0.87	15.7	85.6	0	0	5	0	1	1	0	0	1	0	0	1
7	Cave_8	43.91	11.14	319	238	51	206	15	1	9.3	23.8	81.7	1	1.32	0.89	0.9	0.895	15.1	86.7	0	0	3	0	1	1	1	0	0	0	0	0
7	Cave_8	43.91	11.14	319	238	51	206	18	1	9.3	23.8	81.7	0.9	1.28	0.86	0.92	0.89	14.4	88.1	0	0	2	0	0	1	0	0	0	0	0	0
7	Cave_8	43.91	11.14	319	238	51	206	21	1	9.3	23.8	81.7	10	5	0.81	0.88	0.845	13.6	90.4	0	0	3	0	1	1	0	0	0	0	0	0
7	Cave_8	43.91	11.14	319	238	51	206	24	1	9.3	23.8	81.7	6	8	0.9	0.66	0.78	13.6	91.1	0	0	2	0	1	0	0	0	0	0	0	0
7	Cave_8	43.91	11.14	319	238	51	206	27	1	9.3	23.8	81.7	2.5	3	0.88	0.84	0.86	13.5	91.6	0	0	0	0	0	0	0	0	0	0	0	0
7	Cave_8	43.91	11.14	319	238	51	206	30	1	9.3	23.8	81.7	1.58	1.67	0.75	0.7	0.725	13.4	92.1	0	0	0	0	0	0	0	0	0	0	0	0
7	Cave_8	43.91	11.14	319	238	51	206	33	1	9.3	23.8	81.7	1.73	2.5	0.84	0.8	0.82	13	93.2	0	0	0	0	0	0	0	0	0	0	0	0
7	Cave_8	43.91	11.14	319	238	51	206	36	1	9.3	23.8	81.7	1.16	1.6	0.7	0.8	0.75	13	93.3	0	0	0	0	0	0	0	0	0	0	0	0
7	Cave_8	43.91	11.14	319	238	51	206	39	1	9.3	23.8	81.7	2.6	2.3	0.83	0.78	0.805	13.2	93.3	0	0	0	0	0	0	0	0	0	0	0	0
7	Cave_8	43.91	11.14	319	238	51	206	42	1	9.3	23.8	81.7	3.08	2.3	0.9	0.85	0.875	13	93.1	0	0	1	0	0	1	0	0	0	0	0	0
7	Cave_8	43.91	11.14	319	238	51	206	45	1	9.3	23.8	81.7	2.63	3.5	0.9	0.88	0.89	12.9	93.4	0	0	3	0	1	0	0	0	1	0	0	0
7	Cave_8	43.91	11.14	319	238	51	206	48	1	9.3	23.8	81.7	1.44	1.34	0.87	0.84	0.855	13.3	93.7	0	0	2	0	1	0	0	0	1	0	0	0
7	Cave_8	43.91	11.14	319	238	51	206	3	2	9.3	23.8	81.7	80	70	70	70	70	14	94.4	0	0	3	0	1	0	0	0	0	0	0	0
8	Cave_8	43.91	11.14	319	238	51	223	3	1	15.3	28	46.2	1.34	1.96	0.9	0.87	0.885	19.6	78.5	33	1.6	3	1	0	1	1	0	0	0	0	0
8	Cave_8	43.91	11.14	319	238	51	223	6	1	15.3	28	46.2	0.76	1.92	0.81	0.98	0.895	19.9	76.2	6	0.3	3	1	0	1	1	0	0	0	0	0
8	Cave_8	43.91	11.14	319	238	51	223	9	1	15.3	28	46.2	0.95	1.47	0.82	0.85	0.835	15.1	84.2	0	0	6	1	1	1	1	0	1	0	0	1
8	Cave_8	43.91	11.14	319	238	51	223	12	1	15.3	28	46.2	1.14	1.16	0.91	0.83	0.87	14.9	86	0	0	4	0	1	1	1	0	1	0	0	0
8	Cave_8	43.91	11.14	319	238	51	223	15	1	15.3	28	46.2	1	1.32	0.89	0.9	0.895	14.1	87.5	0	0	4	0	1	1	1	0	0	0	0	0
8	Cave_8	43.91	11.14	319	238	51	223	18	1	15.3	28	46.2	0.9	1.28	0.86	0.92	0.89	14	88.7	0	0	2	0	0	1	1	0	0	0	0	0
8	Cave_8	43.91	11.14	319	238	51	223	21	1	15.3	28	46.2	10	5	0.81	0.88	0.845	13.3	90.2	0	0	1	0	0	1	0	0	0	0	0	0
8	Cave_8	43.91	11.14	319	238	51	223	24	1	15.3	28	46.2	6	8	0.9	0.66	0.78	13.2	90.9	0	0	2	0	1	1	0	0	0	0	0	0
8	Cave_8	43.91	11.14	319	238	51	223	27	1	15.3	28	46.2	2.5	3	0.88	0.84	0.86	13.2	91.1	0	0	0	0	0	0	0	0	0	0	0	0
8	Cave_8	43.91	11.14	319	238	51	223	30	1	15.3	28	46.2	1.58	1.67	0.75	0.7	0.725	13.1	91.2	0	0	0	0	0	0	0	0	0	0	0	0
8	Cave_8	43.91	11.14	319	238	51	223	33	1	15.3	28	46.2	1.73	2.5	0.84	0.8	0.82	13.2	92.4	0	0	0	0	0	0	0	0	0	0	0	0
8	Cave_8	43.91	11.14	319	238	51	223	36	1	15.3	28	46.2	1.16	1.6	0.7	0.8	0.75	13.3	92	0	0	1	0	1	0	0	0	0	0	0	0
8	Cave_8	43.91	11.14	319	238	51	223	39	1	15.3	28	46.2	2.6	2.3	0.83	0.78	0.805	13.1	92.5	0	0	2	0	1	0	0	0	0	0	0	0
8	Cave_8	43.91	11.14	319	238	51	223	42	1	15.3	28	46.2	3.08	2.3	0.9	0.85	0.875	13	92.3	0	0	1	0	0	0	0	0	1	0	0	0
8	Cave_8	43.91	11.14	319	238	51	223	45	1	15.3	28	46.2	2.63	3.5	0.9	0.88	0.89	13	92.6	0	0	2	0	0	0	0	0	1	0	0	0
8	Cave_8	43.91	11.14	319	238	51	223	48	1	15.3	28	46.2	1.44	1.34	0.87	0.84	0.855	13.1	92.8	0	0	4	0	1	1	0	0	1	0	0	0
8	Cave_8	43.91	11.14	319	238	51	223	3	2	15.3	28	46.2	80	70	70	70	70	14.8	93.6	0	0	3	0	1	0	0	0	1	0	0	0
9	Cave_8	43.91	11.14	319	238	51	245	3	1	12.35	26.9	40	1.34	1.96	0.9	0.87	0.885	19	69.3	75.4	1.5	1	1	0	0	0	0	0	0	0	0
9	Cave_8	43.91	11.14	319	238	51	245	6	1	12.35	26.9	40	0.76	1.92	0.81	0.98	0.895	15.2	85.5	16.1	0.5	4	1	0	1	1	0	0	0	0	1
9	Cave_8	43.91	11.14	319	238	51	245	9	1	12.35	26.9	40	0.95	1.47	0.82	0.85	0.835	14.2	87.5	0	0	8	1	1	1	1	1	1	0	0	1
9	Cave_8	43.91	11.14	319	238	51	245	12	1	12.35	26.9	40	1.14	1.16	0.91	0.83	0.87	14.4	88.9	0	0	4	0	1	1	1	0	0	0	0	0
9	Cave_8	43.91	11.14	319	238	51	245	15	1	12.35	26.9	40	1	1.32	0.89	0.9	0.895	13.7	89.4	0	0	4	0	1	1	1	0	1	0	0	0
9	Cave_8	43.91	11.14	319	238	51	245	18	1	12.35	26.9	40	0.9	1.28	0.86	0.92	0.89	13.6	90.2	0	0	4	0	1	1	0	0	1	0	0	0
9	Cave_8	43.91	11.14	319	238	51	245	21	1	12.35	26.9	40	10	5	0.81	0.88	0.845	13.2	91.4	0	0	4	0	1	1	1	0	0	0	0	0
9	Cave_8	43.91	11.14	319	238	51	245	24	1	12.35	26.9	40	6	8	0.9	0.66	0.78	13	92.2	0	0	1	0	0	1	0	0	0	0	0	0
9	Cave_8	43.91	11.14	319	238	51	245	27	1	12.35	26.9	40	2.5	3	0.88	0.84	0.86	12.8	92.3	0	0	0	0	0	0	0	0	0	0	0	0
9	Cave_8	43.91	11.14	319	238	51	245	30	1	12.35	26.9	40	1.58	1.67	0.75	0.7	0.725	12.9	92.6	0	0	0	0	0	0	0	0	0	0	0	0
9	Cave_8	43.91	11.14	319	238	51	245	33	1	12.35	26.9	40	1.73	2.5	0.84	0.8	0.82	12.9	92.7	0	0	0	0	0	0	0	0	0	0	0	0
9	Cave_8	43.91	11.14	319	238	51	245	36	1	12.35	26.9	40	1.16	1.6	0.7	0.8	0.75	13	92.8	0	0	2	0	1	0	0	0	0	0	0	0
9	Cave_8	43.91	11.14	319	238	51	245	39	1	12.35	26.9	40	2.6	2.3	0.83	0.78	0.805	12.9	92.6	0	0	3	0	1	1	0	0	1	0	0	0
9	Cave_8	43.91	11.14	319	238	51	245	42	1	12.35	26.9	40	3.08	2.3	0.9	0.85	0.875	12.9	92.8	0	0	1	0	1	0	0	0	0	0	0	0
9	Cave_8	43.91	11.14	319	238	51	245	45	1	12.35	26.9	40	2.63	3.5	0.9	0.88	0.89	13	93	0	0	0	0	0	0	0	0	0	0	0	0
9	Cave_8	43.91	11.14	319	238	51	245	48	1	12.35	26.9	40	1.44	1.34	0.87	0.84	0.855	13.1	93.1	0	0	4	0	1	1	0	0	1	0	0	0
9	Cave_8	43.91	11.14	319	238	51	245	3	2	12.35	26.9	40	80	70	70	70	70	15	93.6	0	0	5	0	1	1	1	0	1	0	0	0
10	Cave_8	43.91	11.14	319	238	51	274	3	1	8.22	17.6	90.8	1.34	1.96	0.9	0.87	0.885	18	83.8	5.4	0.2	4	1	0	1	1	0	0	0	0	1
10	Cave_8	43.91	11.14	319	238	51	274	6	1	8.22	17.6	90.8	0.76	1.92	0.81	0.98	0.895	17	84.8	0.1	0	4	1	0	1	1	0	1	0	0	0
10	Cave_8	43.91	11.14	319	238	51	274	9	1	8.22	17.6	90.8	0.95	1.47	0.82	0.85	0.835	15.5	88.7	0	0	6	1	1	1	1	0	1	0	0	0
10	Cave_8	43.91	11.14	319	238	51	274	12	1	8.22	17.6	90.8	1.14	1.16	0.91	0.83	0.87	14.7	89	0	0	5	0	1	1	1	0	1	0	0	0
10	Cave_8	43.91	11.14	319	238	51	274	15	1	8.22	17.6	90.8	1	1.32	0.89	0.9	0.895	14.4	91.7	0	0	4	0	1	1	0	0	1	0	0	0
10	Cave_8	43.91	11.14	319	238	51	274	18	1	8.22	17.6	90.8	0.9	1.28	0.86	0.92	0.89	14.1	91	0	0	4	0	1	1	0	0	0	0	0	0
10	Cave_8	43.91	11.14	319	238	51	274	21	1	8.22	17.6	90.8	10	5	0.81	0.88	0.845	13.3	92.3	0	0	3	0	1	1	1	0	0	0	0	0
10	Cave_8	43.91	11.14	319	238	51	274	24	1	8.22	17.6	90.8	6	8	0.9	0.66	0.78	13.1	92.4	0	0	1	0	0	1	0	0	0	0	0	0
10	Cave_8	43.91	11.14	319	238	51	274	27	1	8.22	17.6	90.8	2.5	3	0.88	0.84	0.86	13.2	92.8	0	0	1	0	1	0	0	0	0	0	0	0
10	Cave_8	43.91	11.14	319	238	51	274	30	1	8.22	17.6	90.8	1.58	1.67	0.75	0.7	0.725	13.1	92.8	0	0	0	0	0	0	0	0	0	0	0	0
10	Cave_8	43.91	11.14	319	238	51	274	33	1	8.22	17.6	90.8	1.73	2.5	0.84	0.8	0.82	13	93.3	0	0	1	0	0	0	0	0	0	0	0	0
10	Cave_8	43.91	11.14	319	238	51	274	36	1	8.22	17.6	90.8	1.16	1.6	0.7	0.8	0.75	13.2	93.6	0	0	3	0	1	1	0	0	1	0	0	0
10	Cave_8	43.91	11.14	319	238	51	274	39	1	8.22	17.6	90.8	2.6	2.3	0.83	0.78	0.805	13.2	93.4	0	0	2	0	1	0	0	0	1	0	0	0
10	Cave_8	43.91	11.14	319	238	51	274	42	1	8.22	17.6	90.8	3.08	2.3	0.9	0.85	0.875	12.9	93.8	0	0	3	0	1	1	0	0	1	0	0	0
10	Cave_8	43.91	11.14	319	238	51	274	45	1	8.22	17.6	90.8	2.63	3.5	0.9	0.88	0.89	13.1	94	0	0	1	0	1	0	0	0	0	0	0	0
10	Cave_8	43.91	11.14	319	238	51	274	48	1	8.22	17.6	90.8	1.44	1.34	0.87	0.84	0.855	13.3	93.8	0	0	2	0	1	0	0	0	0	0	0	0
10	Cave_8	43.91	11.14	319	238	51	274	3	2	8.22	17.6	90.8	80	70	70	70	70	15	94.5	0	0	4	0	1	0	1	0	1	0	0	0
11	Cave_8	43.91	11.14	319	238	51	328	3	1	10.19	8.1	84.9	1.34	1.96	0.9	0.87	0.885	9.1	90.5	5.9	0.1	3	1	0	0	0	0	0	0	0	0
11	Cave_8	43.91	11.14	319	238	51	328	6	1	10.19	8.1	84.9	0.76	1.92	0.81	0.98	0.895	10.1	93.2	0.4	0	5	1	1	1	1	0	1	0	0	0
11	Cave_8	43.91	11.14	319	238	51	328	9	1	10.19	8.1	84.9	0.95	1.47	0.82	0.85	0.835	11.5	91	0	0	6	1	1	1	1	0	1	0	0	0
11	Cave_8	43.91	11.14	319	238	51	328	12	1	10.19	8.1	84.9	1.14	1.16	0.91	0.83	0.87	12.4	94.4	0	0	4	0	1	0	1	0	0	0	0	0
11	Cave_8	43.91	11.14	319	238	51	328	15	1	10.19	8.1	84.9	1	1.32	0.89	0.9	0.895	12.8	95.1	0	0	3	0	1	0	1	0	0	0	0	0
11	Cave_8	43.91	11.14	319	238	51	328	18	1	10.19	8.1	84.9	0.9	1.28	0.86	0.92	0.89	12.7	95	0	0	3	0	1	0	1	0	0	0	0	0
11	Cave_8	43.91	11.14	319	238	51	328	21	1	10.19	8.1	84.9	10	5	0.81	0.88	0.845	12.4	95.6	0	0	3	0	1	1	1	0	0	0	0	0
11	Cave_8	43.91	11.14	319	238	51	328	24	1	10.19	8.1	84.9	6	8	0.9	0.66	0.78	12.5	95.6	0	0	2	0	1	1	0	0	0	0	0	0
11	Cave_8	43.91	11.14	319	238	51	328	27	1	10.19	8.1	84.9	2.5	3	0.88	0.84	0.86	12.5	95.6	0	0	1	0	0	1	0	0	0	0	0	0
11	Cave_8	43.91	11.14	319	238	51	328	30	1	10.19	8.1	84.9	1.58	1.67	0.75	0.7	0.725	12.7	95.7	0	0	0	0	0	0	0	0	0	0	0	0
11	Cave_8	43.91	11.14	319	238	51	328	33	1	10.19	8.1	84.9	1.73	2.5	0.84	0.8	0.82	13	96	0	0	0	0	0	0	0	0	0	0	0	0
11	Cave_8	43.91	11.14	319	238	51	328	36	1	10.19	8.1	84.9	1.16	1.6	0.7	0.8	0.75	13.3	96	0	0	1	0	1	0	0	0	0	0	0	0
11	Cave_8	43.91	11.14	319	238	51	328	39	1	10.19	8.1	84.9	2.6	2.3	0.83	0.78	0.805	13.2	96	0	0	1	0	0	1	0	0	0	0	0	0
11	Cave_8	43.91	11.14	319	238	51	328	42	1	10.19	8.1	84.9	3.08	2.3	0.9	0.85	0.875	13.2	95.9	0	0	1	0	1	0	0	0	0	0	0	0
11	Cave_8	43.91	11.14	319	238	51	328	45	1	10.19	8.1	84.9	2.63	3.5	0.9	0.88	0.89	13.2	95.8	0	0	3	0	1	0	0	0	0	0	0	0
11	Cave_8	43.91	11.14	319	238	51	328	48	1	10.19	8.1	84.9	1.44	1.34	0.87	0.84	0.855	13.1	95.8	0	0	2	0	1	0	0	0	0	0	0	0
11	Cave_8	43.91	11.14	319	238	51	328	3	2	10.19	8.1	84.9	80	70	70	70	70	14.2	98.4	0	0	2	0	1	0	0	0	1	0	0	0
12	Cave_8	43.91	11.14	319	238	51	335	3	1	9.57	4.1	66.5	1.34	1.96	0.9	0.87	0.885	6.5	60.9	3.3	0	5	1	1	1	1	0	1	0	0	0
12	Cave_8	43.91	11.14	319	238	51	335	6	1	9.57	4.1	66.5	0.76	1.92	0.81	0.98	0.895	8	65.6	0.5	0	6	1	1	1	1	0	1	0	0	0
12	Cave_8	43.91	11.14	319	238	51	335	9	1	9.57	4.1	66.5	0.95	1.47	0.82	0.85	0.835	9	74.9	0	0	5	1	1	1	1	0	1	0	0	0
12	Cave_8	43.91	11.14	319	238	51	335	12	1	9.57	4.1	66.5	1.14	1.16	0.91	0.83	0.87	10.2	87.1	0	0	3	0	1	0	1	0	0	0	0	0
12	Cave_8	43.91	11.14	319	238	51	335	15	1	9.57	4.1	66.5	1	1.32	0.89	0.9	0.895	11.2	91.5	0	0	3	0	1	0	1	0	0	0	0	0
12	Cave_8	43.91	11.14	319	238	51	335	18	1	9.57	4.1	66.5	0.9	1.28	0.86	0.92	0.89	12	93.2	0	0	3	0	1	0	1	0	0	0	0	0
12	Cave_8	43.91	11.14	319	238	51	335	21	1	9.57	4.1	66.5	10	5	0.81	0.88	0.845	12.1	94.1	0	0	1	0	1	0	0	0	0	0	0	0
12	Cave_8	43.91	11.14	319	238	51	335	24	1	9.57	4.1	66.5	6	8	0.9	0.66	0.78	12.2	94.2	0	0	1	0	1	0	0	0	0	0	0	0
12	Cave_8	43.91	11.14	319	238	51	335	27	1	9.57	4.1	66.5	2.5	3	0.88	0.84	0.86	12.3	94.3	0	0	1	0	1	0	0	0	0	0	0	0
12	Cave_8	43.91	11.14	319	238	51	335	30	1	9.57	4.1	66.5	1.58	1.67	0.75	0.7	0.725	12.5	94.3	0	0	1	0	1	0	0	0	0	0	0	0
12	Cave_8	43.91	11.14	319	238	51	335	33	1	9.57	4.1	66.5	1.73	2.5	0.84	0.8	0.82	12.8	94.7	0	0	0	0	0	0	0	0	0	0	0	0
12	Cave_8	43.91	11.14	319	238	51	335	36	1	9.57	4.1	66.5	1.16	1.6	0.7	0.8	0.75	12.9	94.9	0	0	1	0	1	0	0	0	0	0	0	0
12	Cave_8	43.91	11.14	319	238	51	335	39	1	9.57	4.1	66.5	2.6	2.3	0.83	0.78	0.805	12.9	94.9	0	0	1	0	1	0	0	0	0	0	0	0
12	Cave_8	43.91	11.14	319	238	51	335	42	1	9.57	4.1	66.5	3.08	2.3	0.9	0.85	0.875	12.8	94.9	0	0	2	0	1	0	0	0	0	0	0	0
12	Cave_8	43.91	11.14	319	238	51	335	45	1	9.57	4.1	66.5	2.63	3.5	0.9	0.88	0.89	12.7	94.8	0	0	1	0	1	0	0	0	0	0	0	0
12	Cave_8	43.91	11.14	319	238	51	335	48	1	9.57	4.1	66.5	1.44	1.34	0.87	0.84	0.855	13.1	95.2	0	0	1	0	1	0	0	0	0	0	0	0
12	Cave_8	43.91	11.14	319	238	51	335	3	2	9.57	4.1	66.5	80	70	70	70	70	13.6	95.6	0	0	4	0	1	0	1	0	1	0	0	0
1	Cave_9	44	10.82	948	12	12	8	3	1	12.2	7.8	71	1.17	1.53	0.69	0.77	0.73	10.8	68.3	1	0.5	1	1	0	0	0	0	0	0	0	0
1	Cave_9	44	10.82	948	12	12	8	6	1	12.2	7.8	71	0.89	1.68	0.72	0.82	0.77	9.9	77.8	0.7	0	3	1	1	0	1	0	0	0	0	0
1	Cave_9	44	10.82	948	12	12	8	9	1	12.2	7.8	71	2.2	2.1	0.89	0.73	0.81	9.4	85.5	0	0	5	1	1	1	1	0	0	1	0	0
1	Cave_9	44	10.82	948	12	12	8	12	1	12.2	7.8	71	1.73	1.3	0.9	0.89	0.895	9.3	86.4	0	0	4	1	1	1	1	0	0	0	0	0
3	Cave_9	44	10.82	948	12	12	82	3	1	14.3	7.1	78.5	1.17	1.53	0.69	0.77	0.73	7.4	86.6	134.9	0.2	2	0	0	0	0	1	0	1	0	0
3	Cave_9	44	10.82	948	12	12	82	6	1	14.3	7.1	78.5	0.89	1.68	0.72	0.82	0.77	8.4	88.8	0.3	0	4	1	1	0	0	1	0	1	0	0
3	Cave_9	44	10.82	948	12	12	82	9	1	14.3	7.1	78.5	2.2	2.1	0.89	0.73	0.81	8.2	89	0	0	5	1	1	1	1	0	0	1	0	0
3	Cave_9	44	10.82	948	12	12	82	12	1	14.3	7.1	78.5	1.73	1.3	0.9	0.89	0.895	8.7	89.5	0	0	4	1	1	1	1	0	0	0	0	0
4	Cave_9	44	10.82	948	12	12	116	3	1	16.45	9.3	94.8	1.17	1.53	0.69	0.77	0.73	8.8	94.6	6	0	0	0	0	0	0	0	0	0	0	0
4	Cave_9	44	10.82	948	12	12	116	6	1	16.45	9.3	94.8	0.89	1.68	0.72	0.82	0.77	8.8	94.6	0.2	0	4	0	1	1	0	1	0	1	0	0
4	Cave_9	44	10.82	948	12	12	116	9	1	16.45	9.3	94.8	2.2	2.1	0.89	0.73	0.81	8.6	94.3	0	0	2	1	0	1	0	0	0	0	0	0
4	Cave_9	44	10.82	948	12	12	116	12	1	16.45	9.3	94.8	1.73	1.3	0.9	0.89	0.895	8.4	94.5	0	0	3	1	0	1	1	0	0	0	0	0
5	Cave_9	44	10.82	948	12	12	130	3	1	13	20.7	58.3	1.17	1.53	0.69	0.77	0.73	9.9	87.2	200	0.1	1	0	0	0	0	1	0	0	0	0
5	Cave_9	44	10.82	948	12	12	130	6	1	13	20.7	58.3	0.89	1.68	0.72	0.82	0.77	9.7	87.3	1.4	0	4	1	1	1	0	1	0	0	0	0
5	Cave_9	44	10.82	948	12	12	130	9	1	13	20.7	58.3	2.2	2.1	0.89	0.73	0.81	9.5	87.7	0	0	1	1	0	0	0	0	0	0	0	0
5	Cave_9	44	10.82	948	12	12	130	12	1	13	20.7	58.3	1.73	1.3	0.9	0.89	0.895	9.4	88.5	0	0	0	0	0	0	0	0	0	0	0	0
6	Cave_9	44	10.82	948	12	12	151	3	1	9.4	11.3	85	1.17	1.53	0.69	0.77	0.73	9.5	89	20	0.1	3	0	1	1	0	1	0	0	0	0
6	Cave_9	44	10.82	948	12	12	151	6	1	9.4	11.3	85	0.89	1.68	0.72	0.82	0.77	9.3	89.8	0.1	0	6	1	1	1	0	1	0	0	0	1
6	Cave_9	44	10.82	948	12	12	151	9	1	9.4	11.3	85	2.2	2.1	0.89	0.73	0.81	9.1	90.7	0	0	2	1	0	1	0	0	0	0	0	0
6	Cave_9	44	10.82	948	12	12	151	12	1	9.4	11.3	85	1.73	1.3	0.9	0.89	0.895	9.1	90.8	0	0	0	0	0	0	0	0	0	0	0	0
7	Cave_9	44	10.82	948	12	12	183	3	1	14	20.3	68	1.17	1.53	0.69	0.77	0.73	12.4	81.1	43.6	0.17	4	1	1	1	0	1	0	0	0	0
7	Cave_9	44	10.82	948	12	12	183	6	1	14	20.3	68	0.89	1.68	0.72	0.82	0.77	11.2	83.8	0.3	0	5	1	1	1	0	1	0	0	0	0
7	Cave_9	44	10.82	948	12	12	183	9	1	14	20.3	68	2.2	2.1	0.89	0.73	0.81	10.6	87.2	0	0	4	1	0	1	0	0	0	1	0	0
7	Cave_9	44	10.82	948	12	12	183	12	1	14	20.3	68	1.73	1.3	0.9	0.89	0.895	9.9	90.6	0	0	0	0	0	0	0	0	0	0	0	0
8	Cave_9	44	10.82	948	12	12	222	3	1	10.35	26.3	51.8	1.17	1.53	0.69	0.77	0.73	15	76.7	36	0.6	5	1	1	1	0	1	0	0	0	0
8	Cave_9	44	10.82	948	12	12	222	6	1	10.35	26.3	51.8	0.89	1.68	0.72	0.82	0.77	13.7	79	0.5	0	5	1	1	1	0	1	0	0	0	1
8	Cave_9	44	10.82	948	12	12	222	9	1	10.35	26.3	51.8	2.2	2.1	0.89	0.73	0.81	13.6	84.2	0	0	1	0	0	1	0	0	0	0	0	0
8	Cave_9	44	10.82	948	12	12	222	12	1	10.35	26.3	51.8	1.73	1.3	0.9	0.89	0.895	13.5	84.5	0	0	1	0	0	0	0	0	0	1	0	0
9	Cave_9	44	10.82	948	12	12	243	3	1	14.4	24.2	46.9	1.17	1.53	0.69	0.77	0.73	16.4	68	16.1	2.2	5	1	1	1	0	1	0	0	0	1
9	Cave_9	44	10.82	948	12	12	243	6	1	14.4	24.2	46.9	0.89	1.68	0.72	0.82	0.77	14.3	76.6	0.1	0	6	1	1	1	0	1	1	0	0	1
9	Cave_9	44	10.82	948	12	12	243	9	1	14.4	24.2	46.9	2.2	2.1	0.89	0.73	0.81	13.9	82	0	0	2	0	1	1	0	0	0	0	0	0
9	Cave_9	44	10.82	948	12	12	243	12	1	14.4	24.2	46.9	1.73	1.3	0.9	0.89	0.895	13.4	82.8	0	0	2	0	0	1	0	0	0	1	0	0
10	Cave_9	44	10.82	948	12	12	274	3	1	13.3	18.6	82.4	1.17	1.53	0.69	0.77	0.73	14.1	85.6	93.3	2.2	4	1	1	1	0	1	0	0	0	0
10	Cave_9	44	10.82	948	12	12	274	6	1	13.3	18.6	82.4	0.89	1.68	0.72	0.82	0.77	12.8	88.7	0.1	0	3	1	1	1	0	0	0	0	0	0
10	Cave_9	44	10.82	948	12	12	274	9	1	13.3	18.6	82.4	2.2	2.1	0.89	0.73	0.81	12.6	89.1	0	0	3	1	0	1	1	0	0	0	0	0
10	Cave_9	44	10.82	948	12	12	274	12	1	13.3	18.6	82.4	1.73	1.3	0.9	0.89	0.895	12.6	89.7	0	0	1	1	0	0	0	0	0	0	0	0
11	Cave_9	44	10.82	948	12	12	326	3	1	13.35	6	86.6	1.17	1.53	0.69	0.77	0.73	6.6	92	158.1	0.5	2	1	1	0	0	0	0	0	0	0
11	Cave_9	44	10.82	948	12	12	326	6	1	13.35	6	86.6	0.89	1.68	0.72	0.82	0.77	7.3	94.3	1.4	0	4	1	1	0	0	0	0	0	0	1
11	Cave_9	44	10.82	948	12	12	326	9	1	13.35	6	86.6	2.2	2.1	0.89	0.73	0.81	8.7	95.2	0	0	2	1	1	0	0	0	0	0	0	0
11	Cave_9	44	10.82	948	12	12	326	12	1	13.35	6	86.6	1.73	1.3	0.9	0.89	0.895	8.5	94.7	0	0	3	1	1	0	1	0	0	0	0	0
12	Cave_9	44	10.82	948	12	12	336	3	1	13.31	-0.2	41.7	1.17	1.53	0.69	0.77	0.73	3	79	22.6	1.4	0	0	0	0	0	0	0	0	0	0
12	Cave_9	44	10.82	948	12	12	336	6	1	13.31	-0.2	41.7	0.89	1.68	0.72	0.82	0.77	4	81.6	1.5	0	3	1	1	0	0	0	0	0	0	1
12	Cave_9	44	10.82	948	12	12	336	9	1	13.31	-0.2	41.7	2.2	2.1	0.89	0.73	0.81	5.9	92.3	0	0	4	1	1	1	1	0	0	0	0	0
12	Cave_9	44	10.82	948	12	12	336	12	1	13.31	-0.2	41.7	1.73	1.3	0.9	0.89	0.895	5.9	91.3	0	0	3	1	1	0	1	0	0	0	0	0
1	Cave_10	44	10.82	853	15	15	8	3	1	13.45	7.8	71	1.56	1.35	0.77	0.8	0.785	8.3	78	75	0.4	0	0	0	0	0	0	0	0	0	0
1	Cave_10	44	10.82	853	15	15	8	6	1	13.45	7.8	71	1.98	1.94	0.81	0.78	0.795	8.3	85	7.7	0.1	3	1	1	0	0	0	1	0	0	0
1	Cave_10	44	10.82	853	15	15	8	9	1	13.45	7.8	71	1.06	1.47	0.78	0.74	0.76	8.4	86.7	0.4	0	4	1	1	1	0	0	1	0	0	0
1	Cave_10	44	10.82	853	15	15	8	12	1	13.45	7.8	71	1.74	1.18	0.64	0.61	0.625	8.6	88.6	0	0	4	0	1	1	0	1	1	0	0	0
1	Cave_10	44	10.82	853	15	15	8	15	1	13.45	7.8	71	0.71	0.64	0.54	0.59	0.565	8.9	90.5	0	0	3	1	1	0	1	0	0	0	0	0
2	Cave_10	44	10.82	853	15	15	46	3	1	15	4.8	63.3	1.56	1.35	0.77	0.8	0.785	8	77	444	0.7	0	0	0	0	0	0	0	0	0	0
2	Cave_10	44	10.82	853	15	15	46	6	1	15	4.8	63.3	1.98	1.94	0.81	0.78	0.795	7.7	77	28.4	0.1	0	0	0	0	0	0	0	0	0	0
2	Cave_10	44	10.82	853	15	15	46	9	1	15	4.8	63.3	1.06	1.47	0.78	0.74	0.76	7.5	80.6	0.1	0	2	1	0	0	0	0	1	0	0	0
2	Cave_10	44	10.82	853	15	15	46	12	1	15	4.8	63.3	1.74	1.18	0.64	0.61	0.625	7.6	84	0	0	2	0	1	0	0	0	1	0	0	0
2	Cave_10	44	10.82	853	15	15	46	15	1	15	4.8	63.3	0.71	0.64	0.54	0.59	0.565	7.9	86.5	0	0	4	0	1	1	0	1	1	0	0	0
3	Cave_10	44	10.82	853	15	15	82	3	1	16.15	8	81.9	1.56	1.35	0.77	0.8	0.785	8.3	87.6	28.6	0.1	0	0	0	0	0	0	0	0	0	0
3	Cave_10	44	10.82	853	15	15	82	6	1	16.15	8	81.9	1.98	1.94	0.81	0.78	0.795	8.4	86.8	1.3	0	5	1	1	1	0	0	1	1	0	0
3	Cave_10	44	10.82	853	15	15	82	9	1	16.15	8	81.9	1.06	1.47	0.78	0.74	0.76	8.5	86.5	0	0	4	1	1	1	0	0	1	0	0	0
3	Cave_10	44	10.82	853	15	15	82	12	1	16.15	8	81.9	1.74	1.18	0.64	0.61	0.625	8.8	85.8	0	0	4	1	1	0	0	1	1	0	0	0
3	Cave_10	44	10.82	853	15	15	82	15	1	16.15	8	81.9	0.71	0.64	0.54	0.59	0.565	8.9	85.8	0	0	3	1	1	0	0	1	0	0	0	0
4	Cave_10	44	10.82	853	15	15	116	3	1	13.35	9.8	93.4	1.56	1.35	0.77	0.8	0.785	7.9	90.6	289	0.8	0	0	0	0	0	0	0	0	0	0
4	Cave_10	44	10.82	853	15	15	116	6	1	13.35	9.8	93.4	1.98	1.94	0.81	0.78	0.795	7.7	90.3	6.7	0	5	1	1	0	0	1	1	1	0	0
4	Cave_10	44	10.82	853	15	15	116	9	1	13.35	9.8	93.4	1.06	1.47	0.78	0.74	0.76	7.6	90	0.2	0	3	1	0	1	0	0	1	0	0	0
4	Cave_10	44	10.82	853	15	15	116	12	1	13.35	9.8	93.4	1.74	1.18	0.64	0.61	0.625	7.5	89.5	0	0	1	1	0	0	0	0	0	0	0	0
4	Cave_10	44	10.82	853	15	15	116	15	1	13.35	9.8	93.4	0.71	0.64	0.54	0.59	0.565	7.5	89.7	0	0	4	1	0	0	1	1	1	0	0	0
5	Cave_10	44	10.82	853	15	15	130	3	1	15.3	15.4	74.4	1.56	1.35	0.77	0.8	0.785	10.4	87.5	94.5	0.2	0	0	0	0	0	0	0	0	0	0
5	Cave_10	44	10.82	853	15	15	130	6	1	15.3	15.4	74.4	1.98	1.94	0.81	0.78	0.795	10.4	89.7	3.2	0	3	0	0	1	1	0	0	1	0	0
5	Cave_10	44	10.82	853	15	15	130	9	1	15.3	15.4	74.4	1.06	1.47	0.78	0.74	0.76	10.2	89.2	0	0	2	1	0	1	0	0	0	0	0	0
5	Cave_10	44	10.82	853	15	15	130	12	1	15.3	15.4	74.4	1.74	1.18	0.64	0.61	0.625	10	90.1	0	0	4	1	0	1	0	1	1	0	0	0
5	Cave_10	44	10.82	853	15	15	130	15	1	15.3	15.4	74.4	0.71	0.64	0.54	0.59	0.565	10	91.5	0	0	2	1	0	0	0	1	0	0	0	0
6	Cave_10	44	10.82	853	15	15	151	3	1	10.15	13.1	83.1	1.56	1.35	0.77	0.8	0.785	11	86.2	123.6	0.3	0	0	0	0	0	0	0	0	0	0
6	Cave_10	44	10.82	853	15	15	151	6	1	10.15	13.1	83.1	1.98	1.94	0.81	0.78	0.795	10.4	89	24.3	0.2	3	1	0	1	0	1	0	0	0	0
6	Cave_10	44	10.82	853	15	15	151	9	1	10.15	13.1	83.1	1.06	1.47	0.78	0.74	0.76	9.7	90.1	0.2	0	3	1	0	1	0	0	0	1	0	0
6	Cave_10	44	10.82	853	15	15	151	12	1	10.15	13.1	83.1	1.74	1.18	0.64	0.61	0.625	9.7	90.6	0	0	1	0	0	0	0	1	0	0	0	0
6	Cave_10	44	10.82	853	15	15	151	15	1	10.15	13.1	83.1	0.71	0.64	0.54	0.59	0.565	9.8	91.4	0	0	3	1	0	1	0	1	0	0	0	0
7	Cave_10	44	10.82	853	15	15	183	3	1	14.52	22.8	63	1.56	1.35	0.77	0.8	0.785	12.8	84.4	48	0.6	2	1	0	1	0	0	0	0	0	0
7	Cave_10	44	10.82	853	15	15	183	6	1	14.52	22.8	63	1.98	1.94	0.81	0.78	0.795	11.9	86.7	16.6	0	3	1	1	0	0	1	0	0	0	0
7	Cave_10	44	10.82	853	15	15	183	9	1	14.52	22.8	63	1.06	1.47	0.78	0.74	0.76	11.8	87.6	0.1	0	3	1	0	1	0	1	0	0	0	0
7	Cave_10	44	10.82	853	15	15	183	12	1	14.52	22.8	63	1.74	1.18	0.64	0.61	0.625	11.8	88.8	0	0	2	1	0	0	0	1	0	0	0	0
7	Cave_10	44	10.82	853	15	15	183	15	1	14.52	22.8	63	0.71	0.64	0.54	0.59	0.565	11.9	90	0	0	2	1	0	0	0	1	0	0	0	0
8	Cave_10	44	10.82	853	15	15	222	3	1	12.1	27.4	58.6	1.56	1.35	0.77	0.8	0.785	16.2	78.3	66.6	3.3	4	1	1	1	0	0	1	0	0	0
8	Cave_10	44	10.82	853	15	15	222	6	1	12.1	27.4	58.6	1.98	1.94	0.81	0.78	0.795	15.7	89.2	20.2	0.1	3	1	0	1	0	0	1	0	0	0
8	Cave_10	44	10.82	853	15	15	222	9	1	12.1	27.4	58.6	1.06	1.47	0.78	0.74	0.76	15.4	81.7	0.1	0	2	0	1	0	0	1	0	0	0	0
8	Cave_10	44	10.82	853	15	15	222	12	1	12.1	27.4	58.6	1.74	1.18	0.64	0.61	0.625	15.3	81.9	0	0	2	0	0	0	0	1	0	1	0	0
8	Cave_10	44	10.82	853	15	15	222	15	1	12.1	27.4	58.6	0.71	0.64	0.54	0.59	0.565	15.9	88.6	0	0	4	0	1	1	0	1	1	0	0	0
9	Cave_10	44	10.82	853	15	15	243	3	1	15.25	24.7	47.8	1.56	1.35	0.77	0.8	0.785	14.9	83.6	40.6	0.7	4	1	1	1	0	0	1	0	0	0
9	Cave_10	44	10.82	853	15	15	243	6	1	15.25	24.7	47.8	1.98	1.94	0.81	0.78	0.795	14.6	84.4	12	0.1	4	1	1	1	0	0	1	0	0	0
9	Cave_10	44	10.82	853	15	15	243	9	1	15.25	24.7	47.8	1.06	1.47	0.78	0.74	0.76	14	86.6	0.1	0	4	1	0	1	0	1	1	0	0	0
9	Cave_10	44	10.82	853	15	15	243	12	1	15.25	24.7	47.8	1.74	1.18	0.64	0.61	0.625	14	88	0	0	4	0	0	1	0	1	1	1	0	0
9	Cave_10	44	10.82	853	15	15	243	15	1	15.25	24.7	47.8	0.71	0.64	0.54	0.59	0.565	14.2	89.2	0	0	3	0	0	1	0	1	1	0	0	0
10	Cave_10	44	10.82	853	15	15	274	3	1	14.05	18	86.7	1.56	1.35	0.77	0.8	0.785	14.1	90.3	123.6	1.3	3	1	1	0	0	1	0	0	0	0
10	Cave_10	44	10.82	853	15	15	274	6	1	14.05	18	86.7	1.98	1.94	0.81	0.78	0.795	13.7	91.2	22.7	0.1	3	1	1	1	0	0	0	0	0	0
10	Cave_10	44	10.82	853	15	15	274	9	1	14.05	18	86.7	1.06	1.47	0.78	0.74	0.76	13.7	91.6	0.1	0	4	1	1	1	0	1	0	0	0	0
10	Cave_10	44	10.82	853	15	15	274	12	1	14.05	18	86.7	1.74	1.18	0.64	0.61	0.625	13.7	92.2	0	0	4	1	1	1	0	1	0	0	0	0
10	Cave_10	44	10.82	853	15	15	274	15	1	14.05	18	86.7	0.71	0.64	0.54	0.59	0.565	13.8	92.6	0	0	2	0	1	0	0	1	0	0	0	0
11	Cave_10	44	10.82	853	15	15	326	3	1	14.15	5.4	87.3	1.56	1.35	0.77	0.8	0.785	5.6	94.5	78.2	1	0	0	0	0	0	0	0	0	0	0
11	Cave_10	44	10.82	853	15	15	326	6	1	14.15	5.4	87.3	1.98	1.94	0.81	0.78	0.795	6.9	95.4	11.9	0.3	4	1	1	0	0	0	1	1	0	0
11	Cave_10	44	10.82	853	15	15	326	9	1	14.15	5.4	87.3	1.06	1.47	0.78	0.74	0.76	8.8	97.6	0.1	0	2	0	1	0	0	0	1	0	0	0
11	Cave_10	44	10.82	853	15	15	326	12	1	14.15	5.4	87.3	1.74	1.18	0.64	0.61	0.625	8.3	93.3	0	0	3	1	1	0	0	1	0	0	0	0
11	Cave_10	44	10.82	853	15	15	326	15	1	14.15	5.4	87.3	0.71	0.64	0.54	0.59	0.565	9.5	95	0	0	4	1	1	0	0	1	1	0	0	0
12	Cave_10	44	10.82	853	15	15	336	3	1	14.1	0.5	52.2	1.56	1.35	0.77	0.8	0.785	2.5	77.1	75	1.2	0	0	0	0	0	0	0	0	0	0
12	Cave_10	44	10.82	853	15	15	336	6	1	14.1	0.5	52.2	1.98	1.94	0.81	0.78	0.795	4.8	89.5	22.2	0.3	2	0	1	0	0	0	1	0	0	0
12	Cave_10	44	10.82	853	15	15	336	9	1	14.1	0.5	52.2	1.06	1.47	0.78	0.74	0.76	5.1	88.8	0.1	0	2	0	1	0	0	0	1	0	0	0
12	Cave_10	44	10.82	853	15	15	336	12	1	14.1	0.5	52.2	1.74	1.18	0.64	0.61	0.625	5.4	89.3	0	0	4	1	1	0	0	1	1	0	0	0
12	Cave_10	44	10.82	853	15	15	336	15	1	14.1	0.5	52.2	0.71	0.64	0.54	0.59	0.565	7	93	0	0	4	1	1	0	1	1	0	0	0	0
1	Cave_11	43.99	10.82	850	21	21	8	3	1	15	6.7	77	1.8	2.04	0.87	0.75	0.81	7.8	87.3	28.2	0.4	1	0	0	0	0	0	1	0	0	0
1	Cave_11	43.99	10.82	850	21	21	8	6	1	15	6.7	77	2.98	2.1	0.7	0.74	0.72	8.3	89.6	0.6	0	2	1	0	0	0	1	0	0	0	0
1	Cave_11	43.99	10.82	850	21	21	8	9	1	15	6.7	77	2.82	2.95	0.71	0.86	0.785	8.6	90.9	0.4	0	2	1	1	0	0	0	0	0	0	0
1	Cave_11	43.99	10.82	850	21	21	8	12	1	15	6.7	77	0.94	1.34	0.62	0.78	0.7	8.9	91.2	0	0	1	0	1	0	0	0	0	0	0	0
1	Cave_11	43.99	10.82	850	21	21	8	15	1	15	6.7	77	0.74	1.05	0.65	0.65	0.65	8.9	92.8	0	0	1	1	0	0	0	0	0	0	0	0
1	Cave_11	43.99	10.82	850	21	21	8	18	1	15	6.7	77	0.74	1.05	0.65	0.65	0.65	8.9	92.8	0	0	0	0	0	0	0	0	0	0	0	0
1	Cave_11	43.99	10.82	850	21	21	8	21	1	15	6.7	77	0.74	1.05	0.65	0.65	0.65	8.9	92.8	0	0	0	0	0	0	0	0	0	0	0	0
2	Cave_11	43.99	10.82	850	21	21	46	3	1	15.3	6.1	49.7	1.8	2.04	0.87	0.75	0.81	5.7	81	72	0.8	0	0	0	0	0	0	0	0	0	0
2	Cave_11	43.99	10.82	850	21	21	46	6	1	15.3	6.1	49.7	2.98	2.1	0.7	0.74	0.72	5.8	84	0.4	0	2	1	0	0	0	1	0	0	0	0
2	Cave_11	43.99	10.82	850	21	21	46	9	1	15.3	6.1	49.7	2.82	2.95	0.71	0.86	0.785	5.9	86	0.2	0	1	0	1	0	0	0	0	0	0	0
2	Cave_11	43.99	10.82	850	21	21	46	12	1	15.3	6.1	49.7	0.94	1.34	0.62	0.78	0.7	6.5	88.9	0	0	1	1	0	0	0	0	0	0	0	0
2	Cave_11	43.99	10.82	850	21	21	46	15	1	15.3	6.1	49.7	0.74	1.05	0.65	0.65	0.65	6.7	90.4	0	0	1	1	0	0	0	0	0	0	0	0
2	Cave_11	43.99	10.82	850	21	21	46	18	1	15.3	6.1	49.7	0.74	1.05	0.65	0.65	0.65	6.7	90.4	0	0	0	0	0	0	0	0	0	0	0	0
2	Cave_11	43.99	10.82	850	21	21	46	21	1	15.3	6.1	49.7	0.74	1.05	0.65	0.65	0.65	6.7	90.4	0	0	0	0	0	0	0	0	0	0	0	0
3	Cave_11	43.99	10.82	850	21	21	82	3	1	16.55	7	80.9	1.8	2.04	0.87	0.75	0.81	8.2	86	18.8	0.1	0	0	0	0	0	0	0	0	0	0
3	Cave_11	43.99	10.82	850	21	21	82	6	1	16.55	7	80.9	2.98	2.1	0.7	0.74	0.72	8.4	85.2	0.5	0	3	1	0	0	0	0	1	1	0	0
3	Cave_11	43.99	10.82	850	21	21	82	9	1	16.55	7	80.9	2.82	2.95	0.71	0.86	0.785	9.2	85.5	0.2	0	2	1	1	0	0	0	0	0	0	0
3	Cave_11	43.99	10.82	850	21	21	82	12	1	16.55	7	80.9	0.94	1.34	0.62	0.78	0.7	9.6	86.3	0	0	3	1	0	1	0	1	0	0	0	0
3	Cave_11	43.99	10.82	850	21	21	82	15	1	16.55	7	80.9	0.74	1.05	0.65	0.65	0.65	10.5	88.8	0	0	2	1	0	1	0	0	0	0	0	0
3	Cave_11	43.99	10.82	850	21	21	82	18	1	16.55	7	80.9	0.74	1.05	0.65	0.65	0.65	10.9	88.5	0	0	0	0	0	0	0	0	0	0	0	0
3	Cave_11	43.99	10.82	850	21	21	82	21	1	16.55	7	80.9	0.74	1.05	0.65	0.65	0.65	11	88.6	0	0	0	0	0	0	0	0	0	0	0	0
4	Cave_11	43.99	10.82	850	21	21	116	3	1	14.1	9.7	93.7	1.8	2.04	0.87	0.75	0.81	9.3	93.8	24.6	0.3	1	0	0	1	0	0	0	0	0	0
4	Cave_11	43.99	10.82	850	21	21	116	6	1	14.1	9.7	93.7	2.98	2.1	0.7	0.74	0.72	9.3	93.8	0.1	0	2	1	0	1	0	0	0	0	0	0
4	Cave_11	43.99	10.82	850	21	21	116	9	1	14.1	9.7	93.7	2.82	2.95	0.71	0.86	0.785	9.3	93.9	0	0	2	1	0	0	0	0	0	1	0	0
4	Cave_11	43.99	10.82	850	21	21	116	12	1	14.1	9.7	93.7	0.94	1.34	0.62	0.78	0.7	9	94.1	0	0	2	1	0	1	0	0	0	0	0	0
4	Cave_11	43.99	10.82	850	21	21	116	15	1	14.1	9.7	93.7	0.74	1.05	0.65	0.65	0.65	9	94.3	0	0	1	1	0	0	0	0	0	0	0	0
4	Cave_11	43.99	10.82	850	21	21	116	18	1	14.1	9.7	93.7	0.74	1.05	0.65	0.65	0.65	9	94.1	0	0	2	1	0	0	1	0	0	0	0	0
4	Cave_11	43.99	10.82	850	21	21	116	21	1	14.1	9.7	93.7	0.74	1.05	0.65	0.65	0.65	9	94	0	0	1	0	0	0	1	0	0	0	0	0
5	Cave_11	43.99	10.82	850	21	21	130	3	1	14.2	17.2	71.3	1.8	2.04	0.87	0.75	0.81	11.2	83.9	63.5	0.8	1	0	0	0	0	1	0	0	0	0
5	Cave_11	43.99	10.82	850	21	21	130	6	1	14.2	17.2	71.3	2.98	2.1	0.7	0.74	0.72	11.2	85.8	0.3	0	2	0	0	1	1	0	0	0	0	0
5	Cave_11	43.99	10.82	850	21	21	130	9	1	14.2	17.2	71.3	2.82	2.95	0.71	0.86	0.785	10.9	89.9	0	0	2	0	1	0	1	0	0	0	0	0
5	Cave_11	43.99	10.82	850	21	21	130	12	1	14.2	17.2	71.3	0.94	1.34	0.62	0.78	0.7	10.5	90.6	0	0	2	1	0	1	0	0	0	0	0	0
5	Cave_11	43.99	10.82	850	21	21	130	15	1	14.2	17.2	71.3	0.74	1.05	0.65	0.65	0.65	10.7	91.5	0	0	1	1	0	0	0	0	0	0	0	0
5	Cave_11	43.99	10.82	850	21	21	130	18	1	14.2	17.2	71.3	0.74	1.05	0.65	0.65	0.65	11.2	92.6	0	0	1	0	0	0	1	0	0	0	0	0
5	Cave_11	43.99	10.82	850	21	21	130	21	1	14.2	17.2	71.3	0.74	1.05	0.65	0.65	0.65	11.2	92.6	0	0	0	0	0	0	0	0	0	0	0	0
6	Cave_11	43.99	10.82	850	21	21	151	3	1	10.45	12.6	87	1.8	2.04	0.87	0.75	0.81	11.1	93.1	29.7	0.3	0	0	0	0	0	0	0	0	0	0
6	Cave_11	43.99	10.82	850	21	21	151	6	1	10.45	12.6	87	2.98	2.1	0.7	0.74	0.72	10.5	93.9	0.5	0	3	1	0	1	1	0	0	0	0	0
6	Cave_11	43.99	10.82	850	21	21	151	9	1	10.45	12.6	87	2.82	2.95	0.71	0.86	0.785	10.4	90.5	0	0	1	1	0	0	0	0	0	0	0	0
6	Cave_11	43.99	10.82	850	21	21	151	12	1	10.45	12.6	87	0.94	1.34	0.62	0.78	0.7	10.3	91.8	0	0	1	1	0	0	0	0	0	0	0	0
6	Cave_11	43.99	10.82	850	21	21	151	15	1	10.45	12.6	87	0.74	1.05	0.65	0.65	0.65	10.4	92.3	0	0	0	0	0	0	0	0	0	0	0	0
6	Cave_11	43.99	10.82	850	21	21	151	18	1	10.45	12.6	87	0.74	1.05	0.65	0.65	0.65	10.7	93.2	0	0	0	0	0	0	0	0	0	0	0	0
6	Cave_11	43.99	10.82	850	21	21	151	21	1	10.45	12.6	87	0.74	1.05	0.65	0.65	0.65	10.8	93	0	0	1	0	0	0	1	0	0	0	0	0
7	Cave_11	43.99	10.82	850	21	21	183	3	1	15.25	18.4	65.4	1.8	2.04	0.87	0.75	0.81	13.2	84.6	40.1	0.6	5	1	0	1	0	1	1	0	0	1
7	Cave_11	43.99	10.82	850	21	21	183	6	1	15.25	18.4	65.4	2.98	2.1	0.7	0.74	0.72	12.3	89.8	0.1	0	3	0	0	0	1	1	1	0	0	0
7	Cave_11	43.99	10.82	850	21	21	183	9	1	15.25	18.4	65.4	2.82	2.95	0.71	0.86	0.785	11.2	92.4	0	0	1	0	0	0	0	0	0	1	0	0
7	Cave_11	43.99	10.82	850	21	21	183	12	1	15.25	18.4	65.4	0.94	1.34	0.62	0.78	0.7	11.5	92.5	0	0	3	1	0	0	1	1	0	0	0	0
7	Cave_11	43.99	10.82	850	21	21	183	15	1	15.25	18.4	65.4	0.74	1.05	0.65	0.65	0.65	11.7	92.6	0	0	0	0	0	0	0	0	0	0	0	0
7	Cave_11	43.99	10.82	850	21	21	183	18	1	15.25	18.4	65.4	0.74	1.05	0.65	0.65	0.65	11.6	92.6	0	0	0	0	0	0	0	0	0	0	0	0
7	Cave_11	43.99	10.82	850	21	21	183	21	1	15.25	18.4	65.4	0.74	1.05	0.65	0.65	0.65	11	92.6	0	0	0	0	0	0	0	0	0	0	0	0
8	Cave_11	43.99	10.82	850	21	21	222	3	1	12.35	27.9	55.9	1.8	2.04	0.87	0.75	0.81	16.2	85	48.5	2.1	2	1	0	0	0	0	1	0	0	0
8	Cave_11	43.99	10.82	850	21	21	222	6	1	12.35	27.9	55.9	2.98	2.1	0.7	0.74	0.72	15.8	85.6	0.1	0	3	1	0	1	0	1	0	0	0	0
8	Cave_11	43.99	10.82	850	21	21	222	9	1	12.35	27.9	55.9	2.82	2.95	0.71	0.86	0.785	15.7	90.8	0.1	0	5	0	1	1	1	0	1	0	1	0
8	Cave_11	43.99	10.82	850	21	21	222	12	1	12.35	27.9	55.9	0.94	1.34	0.62	0.78	0.7	14.2	88.2	0	0	1	0	0	1	0	0	0	0	0	0
8	Cave_11	43.99	10.82	850	21	21	222	15	1	12.35	27.9	55.9	0.74	1.05	0.65	0.65	0.65	14.2	90.2	0	0	0	0	0	0	0	0	0	0	0	0
8	Cave_11	43.99	10.82	850	21	21	222	18	1	12.35	27.9	55.9	0.74	1.05	0.65	0.65	0.65	14.1	90	0	0	0	0	0	0	0	0	0	0	0	0
8	Cave_11	43.99	10.82	850	21	21	222	21	1	12.35	27.9	55.9	0.74	1.05	0.65	0.65	0.65	13.9	90.1	0	0	0	0	0	0	0	0	0	0	0	0
9	Cave_11	43.99	10.82	850	21	21	243	3	1	16	24.4	50.8	1.8	2.04	0.87	0.75	0.81	16.4	81.7	36.7	1.5	3	0	0	1	0	0	1	1	0	0
9	Cave_11	43.99	10.82	850	21	21	243	6	1	16	24.4	50.8	2.98	2.1	0.7	0.74	0.72	15.7	83.7	0.2	0.1	5	1	0	1	1	1	1	0	0	0
9	Cave_11	43.99	10.82	850	21	21	243	9	1	16	24.4	50.8	2.82	2.95	0.71	0.86	0.785	15.6	84.6	0.2	0	3	0	1	0	1	0	1	0	0	0
9	Cave_11	43.99	10.82	850	21	21	243	12	1	16	24.4	50.8	0.94	1.34	0.62	0.78	0.7	14.2	85.5	0	0	3	1	1	0	0	0	1	0	0	0
9	Cave_11	43.99	10.82	850	21	21	243	15	1	16	24.4	50.8	0.74	1.05	0.65	0.65	0.65	14.2	87.2	0	0	1	0	0	0	0	0	0	0	1	0
9	Cave_11	43.99	10.82	850	21	21	243	18	1	16	24.4	50.8	0.74	1.05	0.65	0.65	0.65	14.1	88.5	0	0	0	0	0	0	0	0	0	0	0	0
9	Cave_11	43.99	10.82	850	21	21	243	21	1	16	24.4	50.8	0.74	1.05	0.65	0.65	0.65	13.9	88.7	0	0	0	0	0	0	0	0	0	0	0	0
10	Cave_11	43.99	10.82	850	21	21	274	3	1	14.3	17.1	91.1	1.8	2.04	0.87	0.75	0.81	15.2	88.3	55.4	2.5	2	1	0	0	0	0	1	0	0	0
10	Cave_11	43.99	10.82	850	21	21	274	6	1	14.3	17.1	91.1	2.98	2.1	0.7	0.74	0.72	14.3	91.8	0.1	0	6	1	1	1	1	0	1	0	0	1
10	Cave_11	43.99	10.82	850	21	21	274	9	1	14.3	17.1	91.1	2.82	2.95	0.71	0.86	0.785	13.8	92.6	0	0	3	1	0	1	0	0	0	0	0	1
10	Cave_11	43.99	10.82	850	21	21	274	12	1	14.3	17.1	91.1	0.94	1.34	0.62	0.78	0.7	13.9	92.9	0	0	0	0	0	0	0	0	0	0	0	0
10	Cave_11	43.99	10.82	850	21	21	274	15	1	14.3	17.1	91.1	0.74	1.05	0.65	0.65	0.65	13.8	92.5	0	0	0	0	0	0	0	0	0	0	0	0
10	Cave_11	43.99	10.82	850	21	21	274	18	1	14.3	17.1	91.1	0.74	1.05	0.65	0.65	0.65	13.8	92.2	0	0	0	0	0	0	0	0	0	0	0	0
10	Cave_11	43.99	10.82	850	21	21	274	21	1	14.3	17.1	91.1	0.74	1.05	0.65	0.65	0.65	13.7	92.2	0	0	0	0	0	0	0	0	0	0	0	0
11	Cave_11	43.99	10.82	850	21	21	326	3	1	14.45	3.9	91	1.8	2.04	0.87	0.75	0.81	6.7	92.5	32	6.1	1	0	0	0	0	0	1	0	0	0
11	Cave_11	43.99	10.82	850	21	21	326	6	1	14.45	3.9	91	2.98	2.1	0.7	0.74	0.72	6.6	94.4	1.3	0.2	3	1	1	0	0	0	1	0	0	0
11	Cave_11	43.99	10.82	850	21	21	326	9	1	14.45	3.9	91	2.82	2.95	0.71	0.86	0.785	7.1	95.5	0.2	0	1	0	0	0	0	0	1	0	0	0
11	Cave_11	43.99	10.82	850	21	21	326	12	1	14.45	3.9	91	0.94	1.34	0.62	0.78	0.7	9.2	95.9	0	0	1	1	0	0	0	0	0	0	0	0
11	Cave_11	43.99	10.82	850	21	21	326	15	1	14.45	3.9	91	0.74	1.05	0.65	0.65	0.65	11.4	96.5	0	0	1	1	0	0	0	0	0	0	0	0
11	Cave_11	43.99	10.82	850	21	21	326	18	1	14.45	3.9	91	0.74	1.05	0.65	0.65	0.65	11.6	96.5	0	0	0	0	0	0	0	0	0	0	0	0
11	Cave_11	43.99	10.82	850	21	21	326	21	1	14.45	3.9	91	0.74	1.05	0.65	0.65	0.65	11.8	96.5	0	0	0	0	0	0	0	0	0	0	0	0
12	Cave_11	43.99	10.82	850	21	21	336	3	1	14.3	1.2	49	1.8	2.04	0.87	0.75	0.81	3.8	73.8	131.4	3.7	1	0	0	0	0	0	1	0	0	0
12	Cave_11	43.99	10.82	850	21	21	336	6	1	14.3	1.2	49	2.98	2.1	0.7	0.74	0.72	4	77.6	0.1	0	1	0	0	0	0	0	1	0	0	0
12	Cave_11	43.99	10.82	850	21	21	336	9	1	14.3	1.2	49	2.82	2.95	0.71	0.86	0.785	4.9	88.4	0	0	3	0	1	1	0	0	1	0	0	0
12	Cave_11	43.99	10.82	850	21	21	336	12	1	14.3	1.2	49	0.94	1.34	0.62	0.78	0.7	6	91.8	0	0	1	0	1	0	0	0	0	0	0	0
12	Cave_11	43.99	10.82	850	21	21	336	15	1	14.3	1.2	49	0.74	1.05	0.65	0.65	0.65	10.6	95.4	0	0	0	0	0	0	0	0	0	0	0	0
12	Cave_11	43.99	10.82	850	21	21	336	18	1	14.3	1.2	49	0.74	1.05	0.65	0.65	0.65	11.3	95.6	0	0	0	0	0	0	0	0	0	0	0	0
12	Cave_11	43.99	10.82	850	21	21	336	21	1	14.3	1.2	49	0.74	1.05	0.65	0.65	0.65	11.4	95.7	0	0	0	0	0	0	0	0	0	0	0	0
1	Cave_12	44.04	10.85	744	30	12	8	3	1	16.25	4.3	92.3	1	3.25	0.98	0.98	0.98	5.2	94.9	3.8	0.2	0	0	0	0	0	0	0	0	0	0
1	Cave_12	44.04	10.85	744	30	12	8	6	1	16.25	4.3	92.3	1	3.25	0.98	0.98	0.98	5.6	93.8	2.4	0.1	1	0	1	0	0	0	0	0	0	0
1	Cave_12	44.04	10.85	744	30	12	8	9	1	16.25	4.3	92.3	1	3.25	0.98	0.98	0.98	5.7	94.2	0.3	0	0	0	0	0	0	0	0	0	0	0
1	Cave_12	44.04	10.85	744	30	12	8	12	1	16.25	4.3	92.3	1	3.25	0.98	0.98	0.98	6.1	93.9	0.1	0	1	0	1	0	0	0	0	0	0	0
2	Cave_12	44.04	10.85	744	30	12	46	3	1	16.3	5.2	90.5	1	3.25	0.98	0.98	0.98	6.4	90.5	3.6	0.3	0	0	0	0	0	0	0	0	0	0
2	Cave_12	44.04	10.85	744	30	12	46	6	1	16.3	5.2	90.5	1	3.25	0.98	0.98	0.98	6.6	88.9	1.4	0.2	1	0	1	0	0	0	0	0	0	0
2	Cave_12	44.04	10.85	744	30	12	46	9	1	16.3	5.2	90.5	1	3.25	0.98	0.98	0.98	6.6	90.1	0.1	0	2	1	1	0	0	0	0	0	0	0
2	Cave_12	44.04	10.85	744	30	12	46	12	1	16.3	5.2	90.5	1	3.25	0.98	0.98	0.98	7	90.5	0	0	2	0	1	1	0	0	0	0	0	0
3	Cave_12	44.04	10.85	744	30	18	82	3	1	18	6.8	89.9	1	3.25	0.98	0.98	0.98	7.5	90.8	5.8	0	0	0	0	0	0	0	0	0	0	0
3	Cave_12	44.04	10.85	744	30	18	82	6	1	18	6.8	89.9	1	3.25	0.98	0.98	0.98	7.7	91.3	1.7	0	2	0	1	0	0	0	0	1	0	0
3	Cave_12	44.04	10.85	744	30	18	82	9	1	18	6.8	89.9	1	3.25	0.98	0.98	0.98	7.8	91.5	0.1	0	1	0	1	0	0	0	0	0	0	0
3	Cave_12	44.04	10.85	744	30	18	82	12	1	18	6.8	89.9	1	3.25	0.98	0.98	0.98	7.9	91.7	0	0	1	0	1	0	0	0	0	0	0	0
3	Cave_12	44.04	10.85	744	30	18	82	15	1	18	6.8	89.9	1	1.2	0.98	0.98	0.98	7.9	91.9	0	0	3	1	1	1	0	0	0	0	0	0
3	Cave_12	44.04	10.85	744	30	18	82	18	1	18	6.8	89.9	1	1	0.98	0.98	0.98	7.9	92.1	0	0	2	0	1	1	0	0	0	0	0	0
4	Cave_12	44.04	10.85	744	30	18	119	3	1	16.45	13.5	88.9	1	3.25	0.98	0.98	0.98	14.9	80.6	2.1	0	2	0	1	0	0	0	1	0	0	0
4	Cave_12	44.04	10.85	744	30	18	119	6	1	16.45	13.5	88.9	1	3.25	0.98	0.98	0.98	14.4	83.3	0.3	0	1	0	0	1	0	0	0	0	0	0
4	Cave_12	44.04	10.85	744	30	18	119	9	1	16.45	13.5	88.9	1	3.25	0.98	0.98	0.98	14.3	83.7	0	0	1	0	0	1	0	0	0	0	0	0
4	Cave_12	44.04	10.85	744	30	18	119	12	1	16.45	13.5	88.9	1	3.25	0.98	0.98	0.98	14.2	84.8	0	0	1	1	0	0	0	0	0	0	0	0
4	Cave_12	44.04	10.85	744	30	18	119	15	1	16.45	13.5	88.9	1	1.2	0.98	0.98	0.98	13.4	84.9	0	0	2	0	1	1	0	0	0	0	0	0
4	Cave_12	44.04	10.85	744	30	18	119	18	1	16.45	13.5	88.9	1	1	0.98	0.98	0.98	13.1	87.3	0	0	2	0	1	1	0	0	0	0	0	0
5	Cave_12	44.04	10.85	744	30	18	150	3	1	8.3	9	86	1	3.25	0.98	0.98	0.98	8.5	92.9	1.8	0.1	2	0	1	1	0	0	0	0	0	0
5	Cave_12	44.04	10.85	744	30	18	150	6	1	8.3	9	86	1	3.25	0.98	0.98	0.98	8.6	92.9	0.2	0	1	0	0	1	0	0	0	0	0	0
5	Cave_12	44.04	10.85	744	30	18	150	9	1	8.3	9	86	1	3.25	0.98	0.98	0.98	8.6	92.9	0.1	0	1	0	0	1	0	0	0	0	0	0
5	Cave_12	44.04	10.85	744	30	18	150	12	1	8.3	9	86	1	3.25	0.98	0.98	0.98	8.6	92.9	0	0	4	1	1	1	0	0	0	0	0	1
5	Cave_12	44.04	10.85	744	30	18	150	15	1	8.3	9	86	1	1.2	0.98	0.98	0.98	8.9	93	0	0	3	1	1	1	0	0	0	0	0	0
5	Cave_12	44.04	10.85	744	30	18	150	18	1	8.3	9	86	1	1	0.98	0.98	0.98	9.1	92.4	0	0	2	0	1	1	0	0	0	0	0	0
6	Cave_12	44.04	10.85	744	30	18	180	3	1	17.05	18.5	79.6	1	3.25	0.98	0.98	0.98	16	84.1	4	1.6	4	0	0	1	0	0	1	1	0	1
6	Cave_12	44.04	10.85	744	30	18	180	6	1	17.05	18.5	79.6	1	3.25	0.98	0.98	0.98	16.4	84.1	0.6	0	3	1	0	1	0	0	0	0	0	1
6	Cave_12	44.04	10.85	744	30	18	180	9	1	17.05	18.5	79.6	1	3.25	0.98	0.98	0.98	15.4	85	0.6	0.2	2	0	0	1	0	0	0	0	0	0
6	Cave_12	44.04	10.85	744	30	18	180	12	1	17.05	18.5	79.6	1	3.25	0.98	0.98	0.98	15	89	0.1	0	2	0	0	1	0	0	1	0	0	0
6	Cave_12	44.04	10.85	744	30	18	180	15	1	17.05	18.5	79.6	1	1.2	0.98	0.98	0.98	15.4	89.4	0.1	0	2	0	1	1	0	0	0	0	0	0
6	Cave_12	44.04	10.85	744	30	18	180	18	1	17.05	18.5	79.6	1	1	0.98	0.98	0.98	15	90	0	0	3	1	1	1	0	0	0	0	0	0
7	Cave_12	44.04	10.85	744	30	18	189	3	1	17.1	23.4	66	1	3.25	0.98	0.98	0.98	16.5	84.7	5.6	3.1	2	0	0	1	0	0	0	0	0	1
7	Cave_12	44.04	10.85	744	30	18	189	6	1	17.1	23.4	66	1	3.25	0.98	0.98	0.98	16.4	86.6	1	0.1	1	0	0	1	0	0	0	0	0	0
7	Cave_12	44.04	10.85	744	30	18	189	9	1	17.1	23.4	66	1	3.25	0.98	0.98	0.98	16.3	87	0.4	0.4	0	0	0	0	0	0	0	0	0	0
7	Cave_12	44.04	10.85	744	30	18	189	12	1	17.1	23.4	66	1	3.25	0.98	0.98	0.98	16.3	88.8	0.2	0.2	2	1	0	1	0	0	0	0	0	0
7	Cave_12	44.04	10.85	744	30	18	189	15	1	17.1	23.4	66	1	1.2	0.98	0.98	0.98	16.8	90.7	0.1	0.1	2	0	1	1	0	0	0	0	0	0
7	Cave_12	44.04	10.85	744	30	18	189	18	1	17.1	23.4	66	1	1	0.98	0.98	0.98	16.5	90.4	0	0	3	0	1	1	0	0	0	0	0	1
8	Cave_12	44.04	10.85	744	30	18	222	3	1	14.2	25.6	77	1	3.25	0.98	0.98	0.98	19.8	83	13.7	7.5	4	0	1	1	0	0	1	0	0	1
8	Cave_12	44.04	10.85	744	30	18	222	6	1	14.2	25.6	77	1	3.25	0.98	0.98	0.98	19.4	85.6	2.5	0.4	1	0	0	1	0	0	0	0	0	0
8	Cave_12	44.04	10.85	744	30	18	222	9	1	14.2	25.6	77	1	3.25	0.98	0.98	0.98	18.3	90.6	1.4	1.1	0	0	0	0	0	0	0	0	0	0
8	Cave_12	44.04	10.85	744	30	18	222	12	1	14.2	25.6	77	1	3.25	0.98	0.98	0.98	18.5	90.7	0.6	0.6	0	0	0	0	0	0	0	0	0	0
8	Cave_12	44.04	10.85	744	30	18	222	15	1	14.2	25.6	77	1	1.2	0.98	0.98	0.98	19.4	91	0.6	0.1	3	0	1	1	0	0	0	1	0	0
8	Cave_12	44.04	10.85	744	30	18	222	18	1	14.2	25.6	77	1	1	0.98	0.98	0.98	19.3	89.6	0.5	0	3	1	1	1	0	0	0	0	0	0
9	Cave_12	44.04	10.85	744	30	18	243	3	1	17.08	24.4	64.4	1	3.25	0.98	0.98	0.98	20.2	79	16	9.5	2	0	0	1	0	0	0	0	0	1
9	Cave_12	44.04	10.85	744	30	18	243	6	1	17.08	24.4	64.4	1	3.25	0.98	0.98	0.98	19.6	81.7	3.5	0.1	3	0	0	1	0	0	0	1	0	1
9	Cave_12	44.04	10.85	744	30	18	243	9	1	17.08	24.4	64.4	1	3.25	0.98	0.98	0.98	18.3	82.7	1.1	0.5	2	0	0	0	0	0	0	1	0	1
9	Cave_12	44.04	10.85	744	30	18	243	12	1	17.08	24.4	64.4	1	3.25	0.98	0.98	0.98	18.4	85.8	0.5	0.4	4	0	1	1	0	0	0	0	0	1
9	Cave_12	44.04	10.85	744	30	18	243	15	1	17.08	24.4	64.4	1	1.2	0.98	0.98	0.98	19.1	86.2	0.4	0.1	3	1	1	1	0	0	0	0	0	0
9	Cave_12	44.04	10.85	744	30	18	243	18	1	17.08	24.4	64.4	1	1	0.98	0.98	0.98	18.8	85.9	0.3	0	3	1	1	1	0	0	0	0	0	0
10	Cave_12	44.04	10.85	744	30	18	274	3	1	15.25	18.8	84.2	1	3.25	0.98	0.98	0.98	16.3	88.1	16.6	6	6	1	1	1	0	0	1	1	0	1
10	Cave_12	44.04	10.85	744	30	18	274	6	1	15.25	18.8	84.2	1	3.25	0.98	0.98	0.98	16.5	88.6	1.6	0.2	3	0	0	1	0	0	1	0	0	0
10	Cave_12	44.04	10.85	744	30	18	274	9	1	15.25	18.8	84.2	1	3.25	0.98	0.98	0.98	16.2	88.9	0.5	0.2	1	0	0	1	0	0	0	0	0	0
10	Cave_12	44.04	10.85	744	30	18	274	12	1	15.25	18.8	84.2	1	3.25	0.98	0.98	0.98	16.2	89.6	0.2	0	2	0	0	1	0	0	0	0	0	0
10	Cave_12	44.04	10.85	744	30	18	274	15	1	15.25	18.8	84.2	1	1.2	0.98	0.98	0.98	16.7	88.7	0.2	0	4	1	1	1	0	0	0	0	0	0
10	Cave_12	44.04	10.85	744	30	18	274	18	1	15.25	18.8	84.2	1	1	0.98	0.98	0.98	16.6	89.1	0.2	0	2	1	0	1	0	0	0	0	0	0
11	Cave_12	44.04	10.85	744	30	12	326	3	1	16.08	4.2	94.1	1	3.25	0.98	0.98	0.98	6.3	95.7	3	1.2	2	0	0	1	0	0	0	0	0	1
11	Cave_12	44.04	10.85	744	30	12	326	6	1	16.08	4.2	94.1	1	3.25	0.98	0.98	0.98	6	95.3	0.7	0.7	3	1	1	0	0	0	0	0	0	1
11	Cave_12	44.04	10.85	744	30	12	326	9	1	16.08	4.2	94.1	1	3.25	0.98	0.98	0.98	6	95.4	0.4	0.4	3	0	1	1	0	0	0	0	0	1
11	Cave_12	44.04	10.85	744	30	12	326	12	1	16.08	4.2	94.1	1	3.25	0.98	0.98	0.98	6.2	95.7	0.1	0.1	2	1	0	1	0	0	0	0	0	0
12	Cave_12	44.04	10.85	744	30	12	336	3	1	15.55	2.6	89.4	1	3.25	0.98	0.98	0.98	4.3	91.3	3.2	2.6	0	0	0	0	0	0	0	0	0	0
12	Cave_12	44.04	10.85	744	30	12	336	6	1	15.55	2.6	89.4	1	3.25	0.98	0.98	0.98	4.6	90.7	1.6	0.5	1	1	0	0	0	0	0	0	0	0
12	Cave_12	44.04	10.85	744	30	12	336	9	1	15.55	2.6	89.4	1	3.25	0.98	0.98	0.98	5.3	91	0.5	0.4	0	0	0	0	0	0	0	0	0	0
12	Cave_12	44.04	10.85	744	30	12	336	12	1	15.55	2.6	89.4	1	3.25	0.98	0.98	0.98	5.8	90.9	0.2	0.1	2	0	1	1	0	0	0	0	0	0
1	Cave_13	43.91	11.16	699	6	6	26	3	1	14.1	4.6	55	2.1	1.65	0.7	0.9	0.8	4.8	76.8	50	0.6	0	0	0	0	0	0	0	0	0	0
1	Cave_13	43.91	11.16	699	6	6	26	6	1	14.1	4.6	55	0.65	0.6	0.7	0.75	0.725	5.2	74.7	3.1	0	1	0	0	0	0	1	0	0	0	0
2	Cave_13	43.91	11.16	699	6	6	47	3	1	11.45	5.2	66	2.1	1.65	0.7	0.9	0.8	4	81	145.1	3.2	0	0	0	0	0	0	0	0	0	0
2	Cave_13	43.91	11.16	699	6	6	47	6	1	11.45	5.2	66	0.65	0.6	0.7	0.75	0.725	5.4	81.9	0.4	0	0	0	0	0	0	0	0	0	0	0
3	Cave_13	43.91	11.16	699	6	6	61	3	1	14.15	4.5	72	2.1	1.65	0.7	0.9	0.8	5.9	75.2	242	2.1	0	0	0	0	0	0	0	0	0	0
3	Cave_13	43.91	11.16	699	6	6	61	6	1	14.15	4.5	72	0.65	0.6	0.7	0.75	0.725	5.7	83.1	1.1	0	1	0	0	0	1	0	0	0	0	0
4	Cave_13	43.91	11.16	699	6	6	114	3	1	13.1	23.3	47.3	2.1	1.65	0.7	0.9	0.8	9.9	88	271	0.7	2	0	0	0	0	1	0	0	0	0
4	Cave_13	43.91	11.16	699	6	6	114	6	1	13.1	23.3	47.3	0.65	0.6	0.7	0.75	0.725	9.5	88	4.5	0.1	2	0	0	0	1	0	0	1	0	0
5	Cave_13	43.91	11.16	699	6	6	124	3	1	9	14.3	71.7	2.1	1.65	0.7	0.9	0.8	8.8	86.2	3.4	0	1	0	0	0	0	1	0	0	0	0
5	Cave_13	43.91	11.16	699	6	6	124	6	1	9	14.3	71.7	0.65	0.6	0.7	0.75	0.725	8.3	85.4	0.5	0	2	0	0	0	1	1	0	0	0	0
6	Cave_13	43.91	11.16	699	6	6	152	3	1	11	13.7	95.4	2.1	1.65	0.7	0.9	0.8	10.1	95.3	12.6	0.2	1	0	0	0	0	1	0	0	0	0
6	Cave_13	43.91	11.16	699	6	6	152	6	1	11	13.7	95.4	0.65	0.6	0.7	0.75	0.725	9.2	95.4	0.1	0.1	3	0	0	0	1	1	1	0	0	0
7	Cave_13	43.91	11.16	699	6	6	208	3	1	10.45	26	57	2.1	1.65	0.7	0.9	0.8	14.5	87.6	16.7	0.1	5	0	0	1	1	1	1	0	0	0
7	Cave_13	43.91	11.16	699	6	6	208	6	1	10.45	26	57	0.65	0.6	0.7	0.75	0.725	10.6	91.7	0.1	0	5	0	0	0	0	1	1	1	1	0
8	Cave_13	43.91	11.16	699	6	6	224	3	1	11.05	22.9	63	2.1	1.65	0.7	0.9	0.8	15	86.7	18	0.3	4	0	0	1	1	1	1	0	0	0
8	Cave_13	43.91	11.16	699	6	6	224	6	1	11.05	22.9	63	0.65	0.6	0.7	0.75	0.725	11.3	88.4	0.1	0	3	0	0	0	1	1	1	0	0	0
9	Cave_13	43.91	11.16	699	6	6	246	3	1	14.35	25.3	49.3	2.1	1.65	0.7	0.9	0.8	15.7	83.2	19.7	0.2	5	1	0	1	1	1	1	0	0	0
9	Cave_13	43.91	11.16	699	6	6	246	6	1	14.35	25.3	49.3	0.65	0.6	0.7	0.75	0.725	11.2	90	0.1	0	4	1	0	0	1	1	1	0	0	0
10	Cave_13	43.91	11.16	699	6	6	276	3	1	11.2	17.5	83.6	2.1	1.65	0.7	0.9	0.8	13.3	92.2	29.4	0.1	4	0	0	1	1	1	0	0	0	0
10	Cave_13	43.91	11.16	699	6	6	276	6	1	11.2	17.5	83.6	0.65	0.6	0.7	0.75	0.725	11.7	89.9	0.3	0.1	3	0	0	0	1	1	0	0	0	0
11	Cave_13	43.91	11.16	699	6	6	327	3	1	11.26	7	87.7	2.1	1.65	0.7	0.9	0.8	7.5	92.9	111.2	1	0	0	0	0	0	0	0	0	0	0
11	Cave_13	43.91	11.16	699	6	6	327	6	1	11.26	7	87.7	0.65	0.6	0.7	0.75	0.725	7.6	94	0.3	0	1	0	0	1	0	0	0	0	0	0
12	Cave_13	43.91	11.16	699	6	6	334	3	1	10.55	2.1	64.4	2.1	1.65	0.7	0.9	0.8	2.8	80.5	80.1	0.2	0	0	0	0	0	0	0	0	0	0
12	Cave_13	43.91	11.16	699	6	6	334	6	1	10.55	2.1	64.4	0.65	0.6	0.7	0.75	0.725	3.9	84.7	0.3	0	1	0	0	0	0	1	0	0	0	0
1	Cave_14	43.91	11.15	715	65	36	26	3	1	14.25	3.5	52.8	8	10	0.85	0.85	0.85	3.2	68.3	118	15	0	0	0	0	0	0	0	0	0	0
1	Cave_14	43.91	11.15	715	65	36	26	6	1	14.25	3.5	52.8	6	0.87	0.7	0.7	0.7	2.9	73.4	78.5	23	0	0	0	0	0	0	0	0	0	0
1	Cave_14	43.91	11.15	715	65	36	26	9	1	14.25	3.5	52.8	8	0.85	0.7	0.7	0.7	2.7	75.2	27	4.4	0	0	0	0	0	0	0	0	0	0
1	Cave_14	43.91	11.15	715	65	36	26	12	1	14.25	3.5	52.8	2.95	10	0.7	0.7	0.7	2.7	77.2	44.5	1.3	0	0	0	0	0	0	0	0	0	0
1	Cave_14	43.91	11.15	715	65	36	26	15	1	14.25	3.5	52.8	3.05	20	0.8	0.9	0.85	2.4	77.2	22.5	1.1	0	0	0	0	0	0	0	0	0	0
1	Cave_14	43.91	11.15	715	65	36	26	18	1	14.25	3.5	52.8	2.21	6	0.9	0.9	0.9	2.4	80	10.2	0	0	0	0	0	0	0	0	0	0	0
1	Cave_14	43.91	11.15	715	65	36	26	21	1	14.25	3.5	52.8	6	7	0.75	0.9	0.825	2.6	81.8	0.2	0	0	0	0	0	0	0	0	0	0	0
1	Cave_14	43.91	11.15	715	65	36	26	24	1	14.25	3.5	52.8	5	1.5	0.75	0.9	0.825	2.7	82.7	0.1	0	0	0	0	0	0	0	0	0	0	0
1	Cave_14	43.91	11.15	715	65	36	26	27	1	14.25	3.5	52.8	3.6	0.87	0.7	0.78	0.74	3	84.6	0	0	0	0	0	0	0	0	0	0	0	0
1	Cave_14	43.91	11.15	715	65	36	26	30	1	14.25	3.5	52.8	4	0.8	0.8	0.8	0.8	3.6	87.3	0	0	0	0	0	0	0	0	0	0	0	0
1	Cave_14	43.91	11.15	715	65	36	26	15	2	14.25	3.5	52.8	2.54	8	0.85	0.85	0.85	2.8	78	22.1	0.6	0	0	0	0	0	0	0	0	0	0
1	Cave_14	43.91	11.15	715	65	36	26	18	2	14.25	3.5	52.8	1.54	7	0.95	0.9	0.925	2.8	78.5	7.1	0.9	0	0	0	0	0	0	0	0	0	0
1	Cave_14	43.91	11.15	715	65	36	26	6	3	14.25	3.5	52.8	0.65	1.8	0.75	0.5	0.625	3.1	72.8	15.7	0.3	0	0	0	0	0	0	0	0	0	0
1	Cave_14	43.91	11.15	715	65	36	26	9	3	14.25	3.5	52.8	0.58	0.9	0.74	0.51	0.625	2.9	73	4.9	0	0	0	0	0	0	0	0	0	0	0
2	Cave_14	43.91	11.15	715	65	36	47	3	1	12.1	3.7	74.4	8	10	0.85	0.85	0.85	5.4	79.4	295	11.4	0	0	0	0	0	0	0	0	0	0
2	Cave_14	43.91	11.15	715	65	36	47	6	1	12.1	3.7	74.4	6	0.87	0.7	0.7	0.7	6	82.6	145	17.4	0	0	0	0	0	0	0	0	0	0
2	Cave_14	43.91	11.15	715	65	36	47	9	1	12.1	3.7	74.4	8	0.85	0.7	0.7	0.7	6.7	83.7	94.8	8.4	0	0	0	0	0	0	0	0	0	0
2	Cave_14	43.91	11.15	715	65	36	47	12	1	12.1	3.7	74.4	2.95	10	0.7	0.7	0.7	5.6	77.5	112.8	11.8	0	0	0	0	0	0	0	0	0	0
2	Cave_14	43.91	11.15	715	65	36	47	15	1	12.1	3.7	74.4	3.05	20	0.8	0.9	0.85	4.8	81.6	109	3.4	0	0	0	0	0	0	0	0	0	0
2	Cave_14	43.91	11.15	715	65	36	47	18	1	12.1	3.7	74.4	2.21	6	0.9	0.9	0.9	5.1	82.8	24.5	0.7	0	0	0	0	0	0	0	0	0	0
2	Cave_14	43.91	11.15	715	65	36	47	21	1	12.1	3.7	74.4	6	7	0.75	0.9	0.825	5.5	83.1	0.1	0	0	0	0	0	0	0	0	0	0	0
2	Cave_14	43.91	11.15	715	65	36	47	24	1	12.1	3.7	74.4	5	1.5	0.75	0.9	0.825	5.8	82.3	0	0	0	0	0	0	0	0	0	0	0	0
2	Cave_14	43.91	11.15	715	65	36	47	27	1	12.1	3.7	74.4	3.6	0.87	0.7	0.78	0.74	5.9	85.9	0	0	0	0	0	0	0	0	0	0	0	0
2	Cave_14	43.91	11.15	715	65	36	47	30	1	12.1	3.7	74.4	4	0.8	0.8	0.8	0.8	6.1	86.2	0	0	0	0	0	0	0	0	0	0	0	0
2	Cave_14	43.91	11.15	715	65	36	47	15	2	12.1	3.7	74.4	2.54	8	0.85	0.85	0.85	5.1	80	32.7	0.8	0	0	0	0	0	0	0	0	0	0
2	Cave_14	43.91	11.15	715	65	36	47	18	2	12.1	3.7	74.4	1.54	7	0.95	0.9	0.925	5	81.8	11.6	1.3	0	0	0	0	0	0	0	0	0	0
2	Cave_14	43.91	11.15	715	65	36	47	6	3	12.1	3.7	74.4	0.65	1.8	0.75	0.5	0.625	5.1	81.2	37.8	3.4	0	0	0	0	0	0	0	0	0	0
2	Cave_14	43.91	11.15	715	65	36	47	9	3	12.1	3.7	74.4	0.58	0.9	0.74	0.51	0.625	5	81.4	0.2	0	0	0	0	0	0	0	0	0	0	0
3	Cave_14	43.91	11.15	715	65	36	61	3	1	14.54	5.1	63	8	10	0.85	0.85	0.85	3.7	87.4	217	8.8	0	0	0	0	0	0	0	0	0	0
3	Cave_14	43.91	11.15	715	65	36	61	6	1	14.54	5.1	63	6	0.87	0.7	0.7	0.7	3.5	87.6	113.8	7.6	0	0	0	0	0	0	0	0	0	0
3	Cave_14	43.91	11.15	715	65	36	61	9	1	14.54	5.1	63	8	0.85	0.7	0.7	0.7	3.7	88.6	111.6	5.7	0	0	0	0	0	0	0	0	0	0
3	Cave_14	43.91	11.15	715	65	36	61	12	1	14.54	5.1	63	2.95	10	0.7	0.7	0.7	3.5	89.6	90.5	10.4	0	0	0	0	0	0	0	0	0	0
3	Cave_14	43.91	11.15	715	65	36	61	15	1	14.54	5.1	63	3.05	20	0.8	0.9	0.85	3.2	90.5	75.2	2.7	0	0	0	0	0	0	0	0	0	0
3	Cave_14	43.91	11.15	715	65	36	61	18	1	14.54	5.1	63	2.21	6	0.9	0.9	0.9	3.2	90.9	14.6	0	0	0	0	0	0	0	0	0	0	0
3	Cave_14	43.91	11.15	715	65	36	61	21	1	14.54	5.1	63	6	7	0.75	0.9	0.825	3.3	91.2	0.1	0	0	0	0	0	0	0	0	0	0	0
3	Cave_14	43.91	11.15	715	65	36	61	24	1	14.54	5.1	63	5	1.5	0.75	0.9	0.825	3.4	91.5	0	0	1	0	0	0	0	0	0	0	0	0
3	Cave_14	43.91	11.15	715	65	36	61	27	1	14.54	5.1	63	3.6	0.87	0.7	0.78	0.74	3.6	91.9	0	0	1	0	1	0	0	0	0	0	0	0
3	Cave_14	43.91	11.15	715	65	36	61	30	1	14.54	5.1	63	4	0.8	0.8	0.8	0.8	3.9	92.3	0	0	0	0	0	0	0	0	0	0	0	0
3	Cave_14	43.91	11.15	715	65	36	61	15	2	14.54	5.1	63	2.54	8	0.85	0.85	0.85	3.4	89.7	44.2	0.9	0	0	0	0	0	0	0	0	0	0
3	Cave_14	43.91	11.15	715	65	36	61	18	2	14.54	5.1	63	1.54	7	0.95	0.9	0.925	3.4	89.8	8.9	0.6	0	0	0	0	0	0	0	0	0	0
3	Cave_14	43.91	11.15	715	65	36	61	6	3	14.54	5.1	63	0.65	1.8	0.75	0.5	0.625	3.4	88	32.5	1.2	0	0	0	0	0	0	0	0	0	0
3	Cave_14	43.91	11.15	715	65	36	61	9	3	14.54	5.1	63	0.58	0.9	0.74	0.51	0.625	3.1	88.7	0.6	0	0	0	0	0	0	0	0	0	0	0
4	Cave_14	43.91	11.15	715	65	36	114	3	1	14.05	24.1	51.4	8	10	0.85	0.85	0.85	8.9	86.3	1015	20.8	0	0	0	0	0	0	0	0	0	0
4	Cave_14	43.91	11.15	715	65	36	114	6	1	14.05	24.1	51.4	6	0.87	0.7	0.7	0.7	8.7	87.4	675	0.7	0	0	0	0	0	0	0	0	0	0
4	Cave_14	43.91	11.15	715	65	36	114	9	1	14.05	24.1	51.4	8	0.85	0.7	0.7	0.7	8.6	87.6	206	6.5	0	0	0	0	0	0	0	0	0	0
4	Cave_14	43.91	11.15	715	65	36	114	12	1	14.05	24.1	51.4	2.95	10	0.7	0.7	0.7	8.5	88	135	2.1	0	0	0	0	0	0	0	0	0	0
4	Cave_14	43.91	11.15	715	65	36	114	15	1	14.05	24.1	51.4	3.05	20	0.8	0.9	0.85	7.7	89.5	300	3.5	1	0	0	0	0	1	0	0	0	0
4	Cave_14	43.91	11.15	715	65	36	114	18	1	14.05	24.1	51.4	2.21	6	0.9	0.9	0.9	7.6	90	114.3	0.2	1	0	0	0	0	1	0	0	0	0
4	Cave_14	43.91	11.15	715	65	36	114	21	1	14.05	24.1	51.4	6	7	0.75	0.9	0.825	7.5	90.4	0.5	0	2	0	0	1	0	1	0	0	0	0
4	Cave_14	43.91	11.15	715	65	36	114	24	1	14.05	24.1	51.4	5	1.5	0.75	0.9	0.825	7.4	90.7	0.1	0	2	0	0	1	1	0	0	0	0	0
4	Cave_14	43.91	11.15	715	65	36	114	27	1	14.05	24.1	51.4	3.6	0.87	0.7	0.78	0.74	7.4	90.9	0	0	0	0	0	0	0	0	0	0	0	0
4	Cave_14	43.91	11.15	715	65	36	114	30	1	14.05	24.1	51.4	4	0.8	0.8	0.8	0.8	7.3	91.9	0	0	1	0	0	0	1	0	0	0	0	0
4	Cave_14	43.91	11.15	715	65	36	114	15	2	14.05	24.1	51.4	2.54	8	0.85	0.85	0.85	8.2	88.3	40.2	0.7	0	0	0	0	0	0	0	0	0	0
4	Cave_14	43.91	11.15	715	65	36	114	18	2	14.05	24.1	51.4	1.54	7	0.95	0.9	0.925	8	88.7	15.3	0.9	1	0	0	1	0	0	0	0	0	0
4	Cave_14	43.91	11.15	715	65	36	114	6	3	14.05	24.1	51.4	0.65	1.8	0.75	0.5	0.625	8.5	86.9	75.6	6.4	1	0	0	1	0	0	0	0	0	0
4	Cave_14	43.91	11.15	715	65	36	114	9	3	14.05	24.1	51.4	0.58	0.9	0.74	0.51	0.625	8.1	87.5	1.6	0	0	0	0	0	0	0	0	0	0	0
5	Cave_14	43.91	11.15	715	65	36	124	3	1	9.4	16.2	89	8	10	0.85	0.85	0.85	7.7	80.8	123.1	1.2	0	0	0	0	0	0	0	0	0	0
5	Cave_14	43.91	11.15	715	65	36	124	6	1	9.4	16.2	89	6	0.87	0.7	0.7	0.7	7.5	85.1	71.4	2.6	0	0	0	0	0	0	0	0	0	0
5	Cave_14	43.91	11.15	715	65	36	124	9	1	9.4	16.2	89	8	0.85	0.7	0.7	0.7	7.5	85.1	8	0.7	0	0	0	0	0	0	0	0	0	0
5	Cave_14	43.91	11.15	715	65	36	124	12	1	9.4	16.2	89	2.95	10	0.7	0.7	0.7	7.4	85.4	8.4	0.8	0	0	0	0	0	0	0	0	0	0
5	Cave_14	43.91	11.15	715	65	36	124	15	1	9.4	16.2	89	3.05	20	0.8	0.9	0.85	7	87.3	47.5	0.5	0	0	0	0	0	0	0	0	0	0
5	Cave_14	43.91	11.15	715	65	36	124	18	1	9.4	16.2	89	2.21	6	0.9	0.9	0.9	6.4	87.9	16.2	0	0	0	0	0	0	0	0	0	0	0
5	Cave_14	43.91	11.15	715	65	36	124	21	1	9.4	16.2	89	6	7	0.75	0.9	0.825	6.3	88.6	0	0	1	0	0	1	0	0	0	0	0	0
5	Cave_14	43.91	11.15	715	65	36	124	24	1	9.4	16.2	89	5	1.5	0.75	0.9	0.825	6.3	88.8	0	0	1	0	0	0	1	0	0	0	0	0
5	Cave_14	43.91	11.15	715	65	36	124	27	1	9.4	16.2	89	3.6	0.87	0.7	0.78	0.74	6.4	89.5	0	0	1	0	0	1	0	0	0	0	0	0
5	Cave_14	43.91	11.15	715	65	36	124	30	1	9.4	16.2	89	4	0.8	0.8	0.8	0.8	6.3	89.8	0	0	0	0	0	0	0	0	0	0	0	0
5	Cave_14	43.91	11.15	715	65	36	124	15	2	9.4	16.2	89	2.54	8	0.85	0.85	0.85	7.4	85.7	1.9	0	0	0	0	0	0	0	0	0	0	0
5	Cave_14	43.91	11.15	715	65	36	124	18	2	9.4	16.2	89	1.54	7	0.95	0.9	0.925	7	86.4	0.7	0	0	0	0	0	0	0	0	0	0	0
5	Cave_14	43.91	11.15	715	65	36	124	6	3	9.4	16.2	89	0.65	1.8	0.75	0.5	0.625	7.4	81.5	13.5	0	0	0	0	0	0	0	0	0	0	0
5	Cave_14	43.91	11.15	715	65	36	124	9	3	9.4	16.2	89	0.58	0.9	0.74	0.51	0.625	7.2	81.7	1.7	0	2	0	0	1	1	0	0	0	0	0
6	Cave_14	43.91	11.15	715	65	36	152	3	1	11.5	12.7	95.9	8	10	0.85	0.85	0.85	8.9	95.3	137.1	5.9	0	0	0	0	0	0	0	0	0	0
6	Cave_14	43.91	11.15	715	65	36	152	6	1	11.5	12.7	95.9	6	0.87	0.7	0.7	0.7	8.5	95.4	95.1	1.7	0	0	0	0	0	0	0	0	0	0
6	Cave_14	43.91	11.15	715	65	36	152	9	1	11.5	12.7	95.9	8	0.85	0.7	0.7	0.7	8.7	95.1	11	0.2	0	0	0	0	0	0	0	0	0	0
6	Cave_14	43.91	11.15	715	65	36	152	12	1	11.5	12.7	95.9	2.95	10	0.7	0.7	0.7	8.1	95.1	9.6	0.1	0	0	0	0	0	0	0	0	0	0
6	Cave_14	43.91	11.15	715	65	36	152	15	1	11.5	12.7	95.9	3.05	20	0.8	0.9	0.85	7.2	95.4	17.5	0.4	0	0	0	0	0	0	0	0	0	0
6	Cave_14	43.91	11.15	715	65	36	152	18	1	11.5	12.7	95.9	2.21	6	0.9	0.9	0.9	7.4	95.5	12.2	0.2	0	0	0	0	0	0	0	0	0	0
6	Cave_14	43.91	11.15	715	65	36	152	21	1	11.5	12.7	95.9	6	7	0.75	0.9	0.825	7.3	95.6	0	0	0	0	0	0	0	0	0	0	0	0
6	Cave_14	43.91	11.15	715	65	36	152	24	1	11.5	12.7	95.9	5	1.5	0.75	0.9	0.825	7.2	95.7	0	0	0	0	0	0	0	0	0	0	0	0
6	Cave_14	43.91	11.15	715	65	36	152	27	1	11.5	12.7	95.9	3.6	0.87	0.7	0.78	0.74	7.3	95.8	0	0	0	0	0	0	0	0	0	0	0	0
6	Cave_14	43.91	11.15	715	65	36	152	30	1	11.5	12.7	95.9	4	0.8	0.8	0.8	0.8	7.5	95.8	0	0	0	0	0	0	0	0	0	0	0	0
6	Cave_14	43.91	11.15	715	65	36	152	15	2	11.5	12.7	95.9	2.54	8	0.85	0.85	0.85	8.2	95.2	2.4	0.1	0	0	0	0	0	0	0	0	0	0
6	Cave_14	43.91	11.15	715	65	36	152	18	2	11.5	12.7	95.9	1.54	7	0.95	0.9	0.925	7.8	95.3	1.3	0	0	0	0	0	0	0	0	0	0	0
6	Cave_14	43.91	11.15	715	65	36	152	6	3	11.5	12.7	95.9	0.65	1.8	0.75	0.5	0.625	9	95.3	2	0	0	0	0	0	0	0	0	0	0	0
6	Cave_14	43.91	11.15	715	65	36	152	9	3	11.5	12.7	95.9	0.58	0.9	0.74	0.51	0.625	9.2	95.2	0	0	0	0	0	0	0	0	0	0	0	0
7	Cave_14	43.91	11.15	715	65	36	208	3	1	11.5	23.5	69.8	8	10	0.85	0.85	0.85	12.8	81	92.5	17.4	0	0	0	0	0	0	0	0	0	0
7	Cave_14	43.91	11.15	715	65	36	208	6	1	11.5	23.5	69.8	6	0.87	0.7	0.7	0.7	10.5	88.7	61.3	0.6	0	0	0	0	0	0	0	0	0	0
7	Cave_14	43.91	11.15	715	65	36	208	9	1	11.5	23.5	69.8	8	0.85	0.7	0.7	0.7	10.2	89.4	23.4	0.5	0	0	0	0	0	0	0	0	0	0
7	Cave_14	43.91	11.15	715	65	36	208	12	1	11.5	23.5	69.8	2.95	10	0.7	0.7	0.7	9.8	90	9.6	0.3	1	0	0	0	0	0	1	0	0	0
7	Cave_14	43.91	11.15	715	65	36	208	15	1	11.5	23.5	69.8	3.05	20	0.8	0.9	0.85	8.6	92.2	32	0.5	4	0	0	0	0	1	0	1	1	0
7	Cave_14	43.91	11.15	715	65	36	208	18	1	11.5	23.5	69.8	2.21	6	0.9	0.9	0.9	8.1	93.3	16	0.3	4	0	0	0	0	1	1	1	1	0
7	Cave_14	43.91	11.15	715	65	36	208	21	1	11.5	23.5	69.8	6	7	0.75	0.9	0.825	8.1	93.5	0.1	0	0	0	0	0	0	0	0	0	0	0
7	Cave_14	43.91	11.15	715	65	36	208	24	1	11.5	23.5	69.8	5	1.5	0.75	0.9	0.825	8	93.6	0	0	0	0	0	0	0	0	0	0	0	0
7	Cave_14	43.91	11.15	715	65	36	208	27	1	11.5	23.5	69.8	3.6	0.87	0.7	0.78	0.74	8.1	93.7	0	0	0	0	0	0	0	0	0	0	0	0
7	Cave_14	43.91	11.15	715	65	36	208	30	1	11.5	23.5	69.8	4	0.8	0.8	0.8	0.8	8.2	93.9	0	0	0	0	0	0	0	0	0	0	0	0
7	Cave_14	43.91	11.15	715	65	36	208	15	2	11.5	23.5	69.8	2.54	8	0.85	0.85	0.85	9.5	90.3	3.2	0.1	0	0	0	0	0	0	0	0	0	0
7	Cave_14	43.91	11.15	715	65	36	208	18	2	11.5	23.5	69.8	1.54	7	0.95	0.9	0.925	9.3	91.4	1.3	0.1	0	0	0	0	0	0	0	0	0	0
7	Cave_14	43.91	11.15	715	65	36	208	6	3	11.5	23.5	69.8	0.65	1.8	0.75	0.5	0.625	11.3	83.5	11	0.7	1	0	0	1	0	0	0	0	0	0
7	Cave_14	43.91	11.15	715	65	36	208	9	3	11.5	23.5	69.8	0.58	0.9	0.74	0.51	0.625	10.7	85.3	0	0	0	0	0	0	0	0	0	0	0	0
8	Cave_14	43.91	11.15	715	65	36	224	3	1	11.5	22.4	56.3	8	10	0.85	0.85	0.85	13.1	80.5	116	21.1	0	0	0	0	0	0	0	0	0	0
8	Cave_14	43.91	11.15	715	65	36	224	6	1	11.5	22.4	56.3	6	0.87	0.7	0.7	0.7	10.9	87	61	0.5	1	0	0	0	0	0	1	0	0	0
8	Cave_14	43.91	11.15	715	65	36	224	9	1	11.5	22.4	56.3	8	0.85	0.7	0.7	0.7	10.7	87.3	24.4	0.5	0	0	0	0	0	0	0	0	0	0
8	Cave_14	43.91	11.15	715	65	36	224	12	1	11.5	22.4	56.3	2.95	10	0.7	0.7	0.7	10	87.6	12.7	0.3	0	0	0	0	0	0	0	0	0	0
8	Cave_14	43.91	11.15	715	65	36	224	15	1	11.5	22.4	56.3	3.05	20	0.8	0.9	0.85	9.3	89.7	34.6	5.5	2	0	0	0	0	0	0	0	1	0
8	Cave_14	43.91	11.15	715	65	36	224	18	1	11.5	22.4	56.3	2.21	6	0.9	0.9	0.9	8.5	91.7	22.6	0.2	3	0	0	0	1	1	1	0	0	0
8	Cave_14	43.91	11.15	715	65	36	224	21	1	11.5	22.4	56.3	6	7	0.75	0.9	0.825	8.4	92.2	0.3	0	0	0	0	0	0	0	0	0	0	0
8	Cave_14	43.91	11.15	715	65	36	224	24	1	11.5	22.4	56.3	5	1.5	0.75	0.9	0.825	8.4	92.4	0.1	0	0	0	0	0	0	0	0	0	0	0
8	Cave_14	43.91	11.15	715	65	36	224	27	1	11.5	22.4	56.3	3.6	0.87	0.7	0.78	0.74	8.5	92.4	0	0	0	0	0	0	0	0	0	0	0	0
8	Cave_14	43.91	11.15	715	65	36	224	30	1	11.5	22.4	56.3	4	0.8	0.8	0.8	0.8	8.5	92.5	0	0	0	0	0	0	0	0	0	0	0	0
8	Cave_14	43.91	11.15	715	65	36	224	15	2	11.5	22.4	56.3	2.54	8	0.85	0.85	0.85	9	88.7	4.5	0.1	0	0	0	0	0	0	0	0	0	0
8	Cave_14	43.91	11.15	715	65	36	224	18	2	11.5	22.4	56.3	1.54	7	0.95	0.9	0.925	9.7	89.4	1.7	0.1	0	0	0	0	0	0	0	0	0	0
8	Cave_14	43.91	11.15	715	65	36	224	6	3	11.5	22.4	56.3	0.65	1.8	0.75	0.5	0.625	12.3	79.7	0.3	0	1	0	1	0	0	0	0	0	0	0
8	Cave_14	43.91	11.15	715	65	36	224	9	3	11.5	22.4	56.3	0.58	0.9	0.74	0.51	0.625	10.8	84.4	0	0	0	0	0	0	0	0	0	0	0	0
9	Cave_14	43.91	11.15	715	65	36	246	3	1	15.25	23.9	51	8	10	0.85	0.85	0.85	12.9	80.9	139.6	11.5	0	0	0	0	0	0	0	0	0	0
9	Cave_14	43.91	11.15	715	65	36	246	6	1	15.25	23.9	51	6	0.87	0.7	0.7	0.7	11.1	87.5	71.1	0.4	0	0	0	0	0	0	0	0	0	0
9	Cave_14	43.91	11.15	715	65	36	246	9	1	15.25	23.9	51	8	0.85	0.7	0.7	0.7	11.3	88.1	37.1	0.7	0	0	0	0	0	0	0	0	0	0
9	Cave_14	43.91	11.15	715	65	36	246	12	1	15.25	23.9	51	2.95	10	0.7	0.7	0.7	10.4	87.3	33.1	1.2	0	0	0	0	0	0	0	0	0	0
9	Cave_14	43.91	11.15	715	65	36	246	15	1	15.25	23.9	51	3.05	20	0.8	0.9	0.85	9.2	91.6	24.5	3.5	2	0	0	0	0	0	0	0	1	0
9	Cave_14	43.91	11.15	715	65	36	246	18	1	15.25	23.9	51	2.21	6	0.9	0.9	0.9	8.7	91.4	9.7	0.3	4	0	0	0	0	1	1	0	1	0
9	Cave_14	43.91	11.15	715	65	36	246	21	1	15.25	23.9	51	6	7	0.75	0.9	0.825	8.5	92	0.3	0	0	0	0	0	0	0	0	0	0	0
9	Cave_14	43.91	11.15	715	65	36	246	24	1	15.25	23.9	51	5	1.5	0.75	0.9	0.825	8.5	92.1	0	0	0	0	0	0	0	0	0	0	0	0
9	Cave_14	43.91	11.15	715	65	36	246	27	1	15.25	23.9	51	3.6	0.87	0.7	0.78	0.74	8.6	92.2	0	0	0	0	0	0	0	0	0	0	0	0
9	Cave_14	43.91	11.15	715	65	36	246	30	1	15.25	23.9	51	4	0.8	0.8	0.8	0.8	8.5	92.4	0	0	0	0	0	0	0	0	0	0	0	0
9	Cave_14	43.91	11.15	715	65	36	246	15	2	15.25	23.9	51	2.54	8	0.85	0.85	0.85	9.9	88.8	10.4	0.6	3	0	0	0	0	1	0	1	1	0
9	Cave_14	43.91	11.15	715	65	36	246	18	2	15.25	23.9	51	1.54	7	0.95	0.9	0.925	9.7	90	2.7	1.5	0	0	0	0	0	0	0	0	0	0
9	Cave_14	43.91	11.15	715	65	36	246	6	3	15.25	23.9	51	0.65	1.8	0.75	0.5	0.625	12.2	80.8	2.7	0.1	0	0	0	0	0	0	0	0	0	0
9	Cave_14	43.91	11.15	715	65	36	246	9	3	15.25	23.9	51	0.58	0.9	0.74	0.51	0.625	10.6	87	0	0	0	0	0	0	0	0	0	0	0	0
10	Cave_14	43.91	11.15	715	65	36	276	3	1	12.25	16.1	92.1	8	10	0.85	0.85	0.85	13.8	82.4	317	5.7	1	0	0	1	0	0	0	0	0	0
10	Cave_14	43.91	11.15	715	65	36	276	6	1	12.25	16.1	92.1	6	0.87	0.7	0.7	0.7	10.9	91	107.4	0.4	0	0	0	0	0	0	0	0	0	0
10	Cave_14	43.91	11.15	715	65	36	276	9	1	12.25	16.1	92.1	8	0.85	0.7	0.7	0.7	10.7	90.9	45.3	0.7	0	0	0	0	0	0	0	0	0	0
10	Cave_14	43.91	11.15	715	65	36	276	12	1	12.25	16.1	92.1	2.95	10	0.7	0.7	0.7	10.4	90.3	7.2	0.2	1	0	0	1	0	0	0	0	0	0
10	Cave_14	43.91	11.15	715	65	36	276	15	1	12.25	16.1	92.1	3.05	20	0.8	0.9	0.85	9.4	92.4	21.3	0.6	1	0	0	0	0	0	0	1	0	0
10	Cave_14	43.91	11.15	715	65	36	276	18	1	12.25	16.1	92.1	2.21	6	0.9	0.9	0.9	8.8	92.6	12.2	0.3	4	0	0	1	0	1	1	0	0	0
10	Cave_14	43.91	11.15	715	65	36	276	21	1	12.25	16.1	92.1	6	7	0.75	0.9	0.825	8.7	92.9	0.3	0	1	0	0	0	0	0	1	0	0	0
10	Cave_14	43.91	11.15	715	65	36	276	24	1	12.25	16.1	92.1	5	1.5	0.75	0.9	0.825	8.6	93.1	0.2	0	0	0	0	0	0	0	0	0	0	0
10	Cave_14	43.91	11.15	715	65	36	276	27	1	12.25	16.1	92.1	3.6	0.87	0.7	0.78	0.74	8.7	93.2	0.1	0	1	0	0	0	0	0	1	0	0	0
10	Cave_14	43.91	11.15	715	65	36	276	30	1	12.25	16.1	92.1	4	0.8	0.8	0.8	0.8	8.7	93.2	0	0	0	0	0	0	0	0	0	0	0	0
10	Cave_14	43.91	11.15	715	65	36	276	15	2	12.25	16.1	92.1	2.54	8	0.85	0.85	0.85	9.9	91.2	2.5	0.1	2	0	0	1	0	0	0	0	1	0
10	Cave_14	43.91	11.15	715	65	36	276	18	2	12.25	16.1	92.1	1.54	7	0.95	0.9	0.925	9.7	92.4	0.7	0	3	0	1	1	0	0	0	0	1	0
10	Cave_14	43.91	11.15	715	65	36	276	6	3	12.25	16.1	92.1	0.65	1.8	0.75	0.5	0.625	11.4	86.7	6.6	0.3	2	0	1	1	0	0	0	0	0	0
10	Cave_14	43.91	11.15	715	65	36	276	9	3	12.25	16.1	92.1	0.58	0.9	0.74	0.51	0.625	10.7	88.9	0.1	0	0	0	0	0	0	0	0	0	0	0
11	Cave_14	43.91	11.15	715	65	36	327	3	1	11.45	6.9	89.9	8	10	0.85	0.85	0.85	6.7	92.1	249	7	1	0	0	0	0	0	0	0	0	0
11	Cave_14	43.91	11.15	715	65	36	327	6	1	11.45	6.9	89.9	6	0.87	0.7	0.7	0.7	6.4	94.3	164	1	0	0	0	0	0	0	0	0	0	0
11	Cave_14	43.91	11.15	715	65	36	327	9	1	11.45	6.9	89.9	8	0.85	0.7	0.7	0.7	6.8	94.8	99.8	1.1	0	0	0	0	0	0	0	0	0	0
11	Cave_14	43.91	11.15	715	65	36	327	12	1	11.45	6.9	89.9	2.95	10	0.7	0.7	0.7	6.1	94.2	121.2	0.7	0	0	0	0	0	0	0	0	0	0
11	Cave_14	43.91	11.15	715	65	36	327	15	1	11.45	6.9	89.9	3.05	20	0.8	0.9	0.85	5.7	94.8	220	1.6	0	0	0	0	0	0	0	0	0	0
11	Cave_14	43.91	11.15	715	65	36	327	18	1	11.45	6.9	89.9	2.21	6	0.9	0.9	0.9	5.9	95	152.4	0.2	1	0	0	0	0	0	0	0	1	0
11	Cave_14	43.91	11.15	715	65	36	327	21	1	11.45	6.9	89.9	6	7	0.75	0.9	0.825	5.9	95.4	0.2	0	2	0	0	0	0	1	0	1	0	0
11	Cave_14	43.91	11.15	715	65	36	327	24	1	11.45	6.9	89.9	5	1.5	0.75	0.9	0.825	6	95.4	0.1	0	0	0	0	0	0	0	0	0	0	0
11	Cave_14	43.91	11.15	715	65	36	327	27	1	11.45	6.9	89.9	3.6	0.87	0.7	0.78	0.74	6.3	95.6	0	0	0	0	0	0	0	0	0	0	0	0
11	Cave_14	43.91	11.15	715	65	36	327	30	1	11.45	6.9	89.9	4	0.8	0.8	0.8	0.8	6.6	95.7	0	0	0	0	0	0	0	0	0	0	0	0
11	Cave_14	43.91	11.15	715	65	36	327	15	2	11.45	6.9	89.9	2.54	8	0.85	0.85	0.85	6.1	94.4	30.8	0.4	1	0	0	0	0	0	0	0	1	0
11	Cave_14	43.91	11.15	715	65	36	327	18	2	11.45	6.9	89.9	1.54	7	0.95	0.9	0.925	6.2	95.1	6.5	0.2	0	0	0	0	0	0	0	0	0	0
11	Cave_14	43.91	11.15	715	65	36	327	6	3	11.45	6.9	89.9	0.65	1.8	0.75	0.5	0.625	6.5	94	35	0.5	0	0	0	0	0	0	0	0	0	0
11	Cave_14	43.91	11.15	715	65	36	327	9	3	11.45	6.9	89.9	0.58	0.9	0.74	0.51	0.625	7	94.5	0	0	2	0	1	0	0	0	0	0	0	0
12	Cave_14	43.91	11.15	715	65	36	334	3	1	11.12	0.2	69.5	8	10	0.85	0.85	0.85	0.8	75.7	502	1.5	0	0	0	0	0	0	0	0	0	0
12	Cave_14	43.91	11.15	715	65	36	334	6	1	11.12	0.2	69.5	6	0.87	0.7	0.7	0.7	1.5	79.3	383	0.5	0	0	0	0	0	0	0	0	0	0
12	Cave_14	43.91	11.15	715	65	36	334	9	1	11.12	0.2	69.5	8	0.85	0.7	0.7	0.7	2.4	76.5	197.5	2.3	0	0	0	0	0	0	0	0	0	0
12	Cave_14	43.91	11.15	715	65	36	334	12	1	11.12	0.2	69.5	2.95	10	0.7	0.7	0.7	1.5	75.6	140.5	3.4	0	0	0	0	0	0	0	0	0	0
12	Cave_14	43.91	11.15	715	65	36	334	15	1	11.12	0.2	69.5	3.05	20	0.8	0.9	0.85	1.4	76.6	205	2.3	0	0	0	0	0	0	0	0	0	0
12	Cave_14	43.91	11.15	715	65	36	334	18	1	11.12	0.2	69.5	2.21	6	0.9	0.9	0.9	1.5	77.3	82	0.1	0	0	0	0	0	0	0	0	0	0
12	Cave_14	43.91	11.15	715	65	36	334	21	1	11.12	0.2	69.5	6	7	0.75	0.9	0.825	1.6	79.9	0.4	0	0	0	0	0	0	0	0	0	0	0
12	Cave_14	43.91	11.15	715	65	36	334	24	1	11.12	0.2	69.5	5	1.5	0.75	0.9	0.825	1.6	81.6	0.1	0	0	0	0	0	0	0	0	0	0	0
12	Cave_14	43.91	11.15	715	65	36	334	27	1	11.12	0.2	69.5	3.6	0.87	0.7	0.78	0.74	2.3	87.1	0	0	0	0	0	0	0	0	0	0	0	0
12	Cave_14	43.91	11.15	715	65	36	334	30	1	11.12	0.2	69.5	4	0.8	0.8	0.8	0.8	3	89.5	0	0	0	0	0	0	0	0	0	0	0	0
12	Cave_14	43.91	11.15	715	65	36	334	15	2	11.12	0.2	69.5	2.54	8	0.85	0.85	0.85	1.6	77.3	48.5	1.1	0	0	0	0	0	0	0	0	0	0
12	Cave_14	43.91	11.15	715	65	36	334	18	2	11.12	0.2	69.5	1.54	7	0.95	0.9	0.925	2	81	5	0.2	1	0	0	0	0	0	0	0	1	0
12	Cave_14	43.91	11.15	715	65	36	334	6	3	11.12	0.2	69.5	0.65	1.8	0.75	0.5	0.625	1.9	82.2	4.6	0.7	0	0	0	0	0	0	0	0	0	0
12	Cave_14	43.91	11.15	715	65	36	334	9	3	11.12	0.2	69.5	0.58	0.9	0.74	0.51	0.625	3.5	87.4	0	0	0	0	0	0	0	0	0	0	0	0
1	Cave_15	43.97	11.15	492	81	60	11	3	1	13.4	8.2	83	1.3	2	0.81	0.93	0.87	8.4	82.5	23	0.2	1	0	0	0	0	0	0	0	0	0
1	Cave_15	43.97	11.15	492	81	60	11	6	1	13.4	8.2	83	2.4	1.7	0.98	0.83	0.905	8	81.9	1.6	0.1	0	0	0	0	0	0	0	0	0	0
1	Cave_15	43.97	11.15	492	81	60	11	9	1	13.4	8.2	83	3.1	1.79	0.74	0.85	0.795	8	83.5	0.1	0	1	1	0	0	0	0	0	0	0	0
1	Cave_15	43.97	11.15	492	81	60	11	12	1	13.4	8.2	83	2.4	1.53	0.9	0.79	0.845	8.4	85.8	0	0	4	1	1	0	1	0	0	1	0	0
1	Cave_15	43.97	11.15	492	81	60	11	15	1	13.4	8.2	83	1.9	0.97	0.64	0.72	0.68	9.5	90.5	0	0	4	1	1	0	1	0	0	1	0	0
1	Cave_15	43.97	11.15	492	81	60	11	18	1	13.4	8.2	83	2.01	0.86	0.54	0.59	0.565	10	92	0	0	5	1	1	1	1	0	0	1	0	0
1	Cave_15	43.97	11.15	492	81	60	11	21	1	13.4	8.2	83	1.16	0.84	0.58	0.67	0.625	10.5	92.8	0	0	4	1	1	0	1	0	0	1	0	0
1	Cave_15	43.97	11.15	492	81	60	11	24	1	13.4	8.2	83	1.9	0.72	0.68	0.62	0.65	11	93.5	0	0	4	1	1	1	1	0	0	0	0	0
1	Cave_15	43.97	11.15	492	81	60	11	27	1	13.4	8.2	83	1.13	0.82	0.55	0.57	0.56	11.2	93.8	0	0	2	1	0	0	1	0	0	0	0	0
1	Cave_15	43.97	11.15	492	81	60	11	30	1	13.4	8.2	83	1.1	0.85	0.82	0.63	0.725	11.5	94.2	0	0	2	0	1	0	1	0	0	0	0	0
1	Cave_15	43.97	11.15	492	81	60	11	33	1	13.4	8.2	83	0.71	0.87	0.84	0.86	0.85	11.7	94.3	0	0	2	0	0	1	1	0	0	0	0	0
1	Cave_15	43.97	11.15	492	81	60	11	36	1	13.4	8.2	83	1.25	1.65	0.58	0.71	0.645	11.9	94.6	0	0	3	0	0	1	1	0	0	0	0	0
1	Cave_15	43.97	11.15	492	81	60	11	39	1	13.4	8.2	83	0.67	1.62	0.9	0.74	0.82	12.2	94.7	0	0	1	0	0	0	1	0	0	0	0	0
1	Cave_15	43.97	11.15	492	81	60	11	42	1	13.4	8.2	83	0.52	1.45	0.8	0.9	0.85	12.4	94.7	0	0	1	0	0	0	1	0	0	0	0	0
1	Cave_15	43.97	11.15	492	81	60	11	45	1	13.4	8.2	83	0.83	1.4	0.89	0.76	0.825	12.4	94.7	0	0	2	0	0	1	1	0	0	0	0	0
1	Cave_15	43.97	11.15	492	81	60	11	48	1	13.4	8.2	83	0.96	1.83	0.68	0.93	0.805	12.4	94.7	0	0	2	0	0	1	1	0	0	0	0	0
1	Cave_15	43.97	11.15	492	81	60	11	51	1	13.4	8.2	83	1.18	2.05	0.85	0.96	0.905	12.4	94.7	0	0	0	0	0	0	0	0	0	0	0	0
1	Cave_15	43.97	11.15	492	81	60	11	54	1	13.4	8.2	83	1.83	2.06	0.8	0.79	0.795	12.4	94.7	0	0	1	0	0	0	0	0	0	0	0	0
1	Cave_15	43.97	11.15	492	81	60	11	57	1	13.4	8.2	83	2.18	1.34	0.73	0.82	0.775	12.4	94.7	0	0	2	0	0	1	1	0	0	0	0	0
1	Cave_15	43.97	11.15	492	81	60	11	60	1	13.4	8.2	83	1.42	0.87	0.65	0.5	0.575	12.4	94.7	0	0	1	0	0	0	1	0	0	0	0	0
2	Cave_15	43.97	11.15	492	81	60	32	3	1	15	9	85.9	1.3	2	0.81	0.93	0.87	9.7	89.8	9	0.1	0	0	0	0	0	0	0	0	0	0
2	Cave_15	43.97	11.15	492	81	60	32	6	1	15	9	85.9	2.4	1.7	0.98	0.83	0.905	10	87.8	0.6	0	0	0	0	0	0	0	0	0	0	0
2	Cave_15	43.97	11.15	492	81	60	32	9	1	15	9	85.9	3.1	1.79	0.74	0.85	0.795	10.1	87.9	0.1	0	1	0	1	0	0	0	0	0	0	0
2	Cave_15	43.97	11.15	492	81	60	32	12	1	15	9	85.9	2.4	1.53	0.9	0.79	0.845	10.6	88.6	0	0	3	1	1	0	0	0	0	1	0	0
2	Cave_15	43.97	11.15	492	81	60	32	15	1	15	9	85.9	1.9	0.97	0.64	0.72	0.68	10.9	88.5	0	0	3	1	1	0	1	0	0	0	0	0
2	Cave_15	43.97	11.15	492	81	60	32	18	1	15	9	85.9	2.01	0.86	0.54	0.59	0.565	11.1	89.5	0	0	4	1	1	1	1	0	0	0	0	0
2	Cave_15	43.97	11.15	492	81	60	32	21	1	15	9	85.9	1.16	0.84	0.58	0.67	0.625	11.5	89.1	0	0	4	1	1	1	1	0	0	0	0	0
2	Cave_15	43.97	11.15	492	81	60	32	24	1	15	9	85.9	1.9	0.72	0.68	0.62	0.65	12.2	90.8	0	0	2	0	0	0	1	0	0	1	0	0
2	Cave_15	43.97	11.15	492	81	60	32	27	1	15	9	85.9	1.13	0.82	0.55	0.57	0.56	12.5	91.7	0	0	3	1	1	0	1	0	0	0	0	0
2	Cave_15	43.97	11.15	492	81	60	32	30	1	15	9	85.9	1.1	0.85	0.82	0.63	0.725	12.5	91.6	0	0	2	0	0	1	1	0	0	0	0	0
2	Cave_15	43.97	11.15	492	81	60	32	33	1	15	9	85.9	0.71	0.87	0.84	0.86	0.85	12.8	92	0	0	1	0	0	0	1	0	0	0	0	0
2	Cave_15	43.97	11.15	492	81	60	32	36	1	15	9	85.9	1.25	1.65	0.58	0.71	0.645	13.1	92.6	0	0	1	0	0	0	1	0	0	0	0	0
2	Cave_15	43.97	11.15	492	81	60	32	39	1	15	9	85.9	0.67	1.62	0.9	0.74	0.82	13.1	92.5	0	0	2	0	0	0	1	0	0	0	0	0
2	Cave_15	43.97	11.15	492	81	60	32	42	1	15	9	85.9	0.52	1.45	0.8	0.9	0.85	12.8	92.7	0	0	2	0	0	1	0	0	0	0	0	0
2	Cave_15	43.97	11.15	492	81	60	32	45	1	15	9	85.9	0.83	1.4	0.89	0.76	0.825	12.8	92.5	0	0	1	0	0	0	1	0	0	0	0	0
2	Cave_15	43.97	11.15	492	81	60	32	48	1	15	9	85.9	0.96	1.83	0.68	0.93	0.805	12.9	92.1	0	0	1	0	0	0	1	0	0	0	0	0
2	Cave_15	43.97	11.15	492	81	60	32	51	1	15	9	85.9	1.18	2.05	0.85	0.96	0.905	13.2	92.2	0	0	0	0	0	0	0	0	0	0	0	0
2	Cave_15	43.97	11.15	492	81	60	32	54	1	15	9	85.9	1.83	2.06	0.8	0.79	0.795	13.2	91.8	0	0	2	0	0	0	1	0	0	0	0	0
2	Cave_15	43.97	11.15	492	81	60	32	57	1	15	9	85.9	2.18	1.34	0.73	0.82	0.775	13.9	92.4	0	0	1	0	0	0	1	0	0	0	0	0
2	Cave_15	43.97	11.15	492	81	60	32	60	1	15	9	85.9	1.42	0.87	0.65	0.5	0.575	14	92.7	0	0	1	0	0	0	1	0	0	0	0	0
3	Cave_15	43.97	11.15	492	81	60	73	3	1	16	8.5	66.3	1.3	2	0.81	0.93	0.87	6.5	66.8	113.4	1.1	0	0	0	0	0	0	0	0	0	0
3	Cave_15	43.97	11.15	492	81	60	73	6	1	16	8.5	66.3	2.4	1.7	0.98	0.83	0.905	7.2	71.3	6.7	0.2	0	0	0	0	0	0	0	0	0	0
3	Cave_15	43.97	11.15	492	81	60	73	9	1	16	8.5	66.3	3.1	1.79	0.74	0.85	0.795	7.9	74.5	2.2	0	1	0	0	0	0	0	0	1	0	0
3	Cave_15	43.97	11.15	492	81	60	73	12	1	16	8.5	66.3	2.4	1.53	0.9	0.79	0.845	8.5	76.5	0.4	0	3	1	0	1	0	0	0	1	0	0
3	Cave_15	43.97	11.15	492	81	60	73	15	1	16	8.5	66.3	1.9	0.97	0.64	0.72	0.68	8.9	78.6	0	0	5	1	1	1	1	0	0	1	0	0
3	Cave_15	43.97	11.15	492	81	60	73	18	1	16	8.5	66.3	2.01	0.86	0.54	0.59	0.565	9.5	82.5	0	0	4	1	1	1	1	0	0	0	0	0
3	Cave_15	43.97	11.15	492	81	60	73	21	1	16	8.5	66.3	1.16	0.84	0.58	0.67	0.625	10.1	87.1	0	0	5	1	1	1	1	0	0	1	0	0
3	Cave_15	43.97	11.15	492	81	60	73	24	1	16	8.5	66.3	1.9	0.72	0.68	0.62	0.65	11.7	83.8	0	0	2	0	0	0	1	0	0	1	0	0
3	Cave_15	43.97	11.15	492	81	60	73	27	1	16	8.5	66.3	1.13	0.82	0.55	0.57	0.56	12.3	85.8	0	0	2	0	1	0	1	0	0	0	0	0
3	Cave_15	43.97	11.15	492	81	60	73	30	1	16	8.5	66.3	1.1	0.85	0.82	0.63	0.725	12.3	89	0	0	2	1	0	0	1	0	0	0	0	0
3	Cave_15	43.97	11.15	492	81	60	73	33	1	16	8.5	66.3	0.71	0.87	0.84	0.86	0.85	12.8	90.2	0	0	2	0	0	0	1	0	0	0	0	0
3	Cave_15	43.97	11.15	492	81	60	73	36	1	16	8.5	66.3	1.25	1.65	0.58	0.71	0.645	13	92	0	0	1	0	0	0	1	0	0	0	0	0
3	Cave_15	43.97	11.15	492	81	60	73	39	1	16	8.5	66.3	0.67	1.62	0.9	0.74	0.82	12.7	92.6	0	0	2	0	0	0	1	0	0	0	0	0
3	Cave_15	43.97	11.15	492	81	60	73	42	1	16	8.5	66.3	0.52	1.45	0.8	0.9	0.85	12.8	92.4	0	0	2	0	0	0	1	0	0	0	0	0
3	Cave_15	43.97	11.15	492	81	60	73	45	1	16	8.5	66.3	0.83	1.4	0.89	0.76	0.825	12.8	92.2	0	0	3	0	0	0	1	0	0	0	0	0
3	Cave_15	43.97	11.15	492	81	60	73	48	1	16	8.5	66.3	0.96	1.83	0.68	0.93	0.805	12.7	91.9	0	0	3	0	0	0	1	0	0	0	0	0
3	Cave_15	43.97	11.15	492	81	60	73	51	1	16	8.5	66.3	1.18	2.05	0.85	0.96	0.905	12.9	91.9	0	0	1	0	0	0	1	0	0	0	0	0
3	Cave_15	43.97	11.15	492	81	60	73	54	1	16	8.5	66.3	1.83	2.06	0.8	0.79	0.795	12.8	91.8	0	0	2	0	0	0	1	0	0	0	0	0
3	Cave_15	43.97	11.15	492	81	60	73	57	1	16	8.5	66.3	2.18	1.34	0.73	0.82	0.775	13.1	91.8	0	0	1	0	0	0	1	0	0	0	0	0
3	Cave_15	43.97	11.15	492	81	60	73	60	1	16	8.5	66.3	1.42	0.87	0.65	0.5	0.575	13.2	91.8	0	0	0	0	0	0	0	0	0	0	0	0
4	Cave_15	43.97	11.15	492	81	60	96	3	1	14	13.9	57.8	1.3	2	0.81	0.93	0.87	10.7	83.8	834	15.3	0	0	0	0	0	0	0	0	0	0
4	Cave_15	43.97	11.15	492	81	60	96	6	1	14	13.9	57.8	2.4	1.7	0.98	0.83	0.905	10.8	85	138.6	2.4	1	1	0	0	0	0	0	0	0	0
4	Cave_15	43.97	11.15	492	81	60	96	9	1	14	13.9	57.8	3.1	1.79	0.74	0.85	0.795	11.1	86.5	8.7	0.3	0	0	0	0	0	0	0	0	0	0
4	Cave_15	43.97	11.15	492	81	60	96	12	1	14	13.9	57.8	2.4	1.53	0.9	0.79	0.845	11.4	90.1	0.5	0	3	1	0	0	1	0	0	1	0	0
4	Cave_15	43.97	11.15	492	81	60	96	15	1	14	13.9	57.8	1.9	0.97	0.64	0.72	0.68	11.6	90.9	0	0	5	1	1	1	1	0	0	1	0	0
4	Cave_15	43.97	11.15	492	81	60	96	18	1	14	13.9	57.8	2.01	0.86	0.54	0.59	0.565	11.6	90.7	0	0	3	1	1	0	1	0	0	0	0	0
4	Cave_15	43.97	11.15	492	81	60	96	21	1	14	13.9	57.8	1.16	0.84	0.58	0.67	0.625	12	91.7	0	0	2	0	1	0	1	0	0	0	0	0
4	Cave_15	43.97	11.15	492	81	60	96	24	1	14	13.9	57.8	1.9	0.72	0.68	0.62	0.65	12.2	92.3	0	0	2	0	1	0	1	0	0	0	0	0
4	Cave_15	43.97	11.15	492	81	60	96	27	1	14	13.9	57.8	1.13	0.82	0.55	0.57	0.56	12.3	92	0	0	1	0	0	0	1	0	0	0	0	0
4	Cave_15	43.97	11.15	492	81	60	96	30	1	14	13.9	57.8	1.1	0.85	0.82	0.63	0.725	12.6	92.2	0	0	1	0	0	0	1	0	0	0	0	0
4	Cave_15	43.97	11.15	492	81	60	96	33	1	14	13.9	57.8	0.71	0.87	0.84	0.86	0.85	12.7	92.5	0	0	0	0	0	0	0	0	0	0	0	0
4	Cave_15	43.97	11.15	492	81	60	96	36	1	14	13.9	57.8	1.25	1.65	0.58	0.71	0.645	12.8	92.1	0	0	1	0	0	0	1	0	0	0	0	0
4	Cave_15	43.97	11.15	492	81	60	96	39	1	14	13.9	57.8	0.67	1.62	0.9	0.74	0.82	12.8	94.8	0	0	1	0	0	0	1	0	0	0	0	0
4	Cave_15	43.97	11.15	492	81	60	96	42	1	14	13.9	57.8	0.52	1.45	0.8	0.9	0.85	12.9	91.7	0	0	3	0	1	0	1	0	0	0	0	0
4	Cave_15	43.97	11.15	492	81	60	96	45	1	14	13.9	57.8	0.83	1.4	0.89	0.76	0.825	12.9	91.6	0	0	2	0	0	0	1	0	0	0	0	0
4	Cave_15	43.97	11.15	492	81	60	96	48	1	14	13.9	57.8	0.96	1.83	0.68	0.93	0.805	13.1	91.7	0	0	1	0	0	0	1	0	0	0	0	0
4	Cave_15	43.97	11.15	492	81	60	96	51	1	14	13.9	57.8	1.18	2.05	0.85	0.96	0.905	13.3	91.6	0	0	1	0	0	0	0	0	0	0	0	0
4	Cave_15	43.97	11.15	492	81	60	96	54	1	14	13.9	57.8	1.83	2.06	0.8	0.79	0.795	13.6	92.1	0	0	0	0	0	0	0	0	0	0	0	0
4	Cave_15	43.97	11.15	492	81	60	96	57	1	14	13.9	57.8	2.18	1.34	0.73	0.82	0.775	15	93	0	0	0	0	0	0	0	0	0	0	0	0
4	Cave_15	43.97	11.15	492	81	60	96	60	1	14	13.9	57.8	1.42	0.87	0.65	0.5	0.575	15.5	93	0	0	0	0	0	0	0	0	0	0	0	0
5	Cave_15	43.97	11.15	492	81	60	123	3	1	16	21.5	43.4	1.3	2	0.81	0.93	0.87	14.8	73	905	0.8	0	0	0	0	0	0	0	0	0	0
5	Cave_15	43.97	11.15	492	81	60	123	6	1	16	21.5	43.4	2.4	1.7	0.98	0.83	0.905	12.4	81.2	119.6	0.9	1	0	1	0	0	0	0	0	0	0
5	Cave_15	43.97	11.15	492	81	60	123	9	1	16	21.5	43.4	3.1	1.79	0.74	0.85	0.795	12.7	83.5	11.8	0.1	2	1	1	0	0	0	0	0	0	0
5	Cave_15	43.97	11.15	492	81	60	123	12	1	16	21.5	43.4	2.4	1.53	0.9	0.79	0.845	12.7	84.1	0.5	0	3	0	1	1	1	0	0	0	0	0
5	Cave_15	43.97	11.15	492	81	60	123	15	1	16	21.5	43.4	1.9	0.97	0.64	0.72	0.68	12.8	84.6	0	0	2	0	1	0	1	0	0	0	0	0
5	Cave_15	43.97	11.15	492	81	60	123	18	1	16	21.5	43.4	2.01	0.86	0.54	0.59	0.565	12.9	84.4	0	0	2	1	0	0	1	0	0	0	0	0
5	Cave_15	43.97	11.15	492	81	60	123	21	1	16	21.5	43.4	1.16	0.84	0.58	0.67	0.625	12.6	83.7	0	0	2	0	0	0	1	0	0	1	0	0
5	Cave_15	43.97	11.15	492	81	60	123	24	1	16	21.5	43.4	1.9	0.72	0.68	0.62	0.65	12.4	82.9	0	0	2	1	0	0	1	0	0	0	0	0
5	Cave_15	43.97	11.15	492	81	60	123	27	1	16	21.5	43.4	1.13	0.82	0.55	0.57	0.56	12.7	83.1	0	0	1	0	0	0	1	0	0	0	0	0
5	Cave_15	43.97	11.15	492	81	60	123	30	1	16	21.5	43.4	1.1	0.85	0.82	0.63	0.725	12.5	83.8	0	0	2	1	0	0	1	0	0	0	0	0
5	Cave_15	43.97	11.15	492	81	60	123	33	1	16	21.5	43.4	0.71	0.87	0.84	0.86	0.85	12.4	84	0	0	1	0	0	0	1	0	0	0	0	0
5	Cave_15	43.97	11.15	492	81	60	123	36	1	16	21.5	43.4	1.25	1.65	0.58	0.71	0.645	12.5	84.2	0	0	2	0	0	1	1	0	0	0	0	0
5	Cave_15	43.97	11.15	492	81	60	123	39	1	16	21.5	43.4	0.67	1.62	0.9	0.74	0.82	12.7	84.2	0	0	1	0	0	0	1	0	0	0	0	0
5	Cave_15	43.97	11.15	492	81	60	123	42	1	16	21.5	43.4	0.52	1.45	0.8	0.9	0.85	12.5	84.7	0	0	2	0	0	0	1	0	0	0	0	0
5	Cave_15	43.97	11.15	492	81	60	123	45	1	16	21.5	43.4	0.83	1.4	0.89	0.76	0.825	12.6	85	0	0	2	0	0	1	0	0	0	0	0	0
5	Cave_15	43.97	11.15	492	81	60	123	48	1	16	21.5	43.4	0.96	1.83	0.68	0.93	0.805	12.7	85.1	0	0	0	0	0	0	0	0	0	0	0	0
5	Cave_15	43.97	11.15	492	81	60	123	51	1	16	21.5	43.4	1.18	2.05	0.85	0.96	0.905	12.5	84.8	0	0	0	0	0	0	0	0	0	0	0	0
5	Cave_15	43.97	11.15	492	81	60	123	54	1	16	21.5	43.4	1.83	2.06	0.8	0.79	0.795	12.7	85.3	0	0	0	0	0	0	0	0	0	0	0	0
5	Cave_15	43.97	11.15	492	81	60	123	57	1	16	21.5	43.4	2.18	1.34	0.73	0.82	0.775	12.7	85.2	0	0	1	0	0	0	1	0	0	0	0	0
5	Cave_15	43.97	11.15	492	81	60	123	60	1	16	21.5	43.4	1.42	0.87	0.65	0.5	0.575	12.7	85.2	0	0	0	0	0	0	0	0	0	0	0	0
6	Cave_15	43.97	11.15	492	81	60	179	3	1	14	21.4	52	1.3	2	0.81	0.93	0.87	18	62	502	17	1	0	0	1	0	0	0	0	0	0
6	Cave_15	43.97	11.15	492	81	60	179	6	1	14	21.4	52	2.4	1.7	0.98	0.83	0.905	16.4	75.2	117	4	1	0	0	1	0	0	0	0	0	0
6	Cave_15	43.97	11.15	492	81	60	179	9	1	14	21.4	52	3.1	1.79	0.74	0.85	0.795	15.2	81	5.1	0.4	0	0	0	0	0	0	0	0	0	0
6	Cave_15	43.97	11.15	492	81	60	179	12	1	14	21.4	52	2.4	1.53	0.9	0.79	0.845	14.7	82.3	0.3	0	4	0	0	0	1	1	0	1	0	0
6	Cave_15	43.97	11.15	492	81	60	179	15	1	14	21.4	52	1.9	0.97	0.64	0.72	0.68	13.5	89.8	0.1	0	5	1	1	0	1	0	0	1	0	0
6	Cave_15	43.97	11.15	492	81	60	179	18	1	14	21.4	52	2.01	0.86	0.54	0.59	0.565	13.1	91	0	0	2	0	0	1	1	0	0	0	0	0
6	Cave_15	43.97	11.15	492	81	60	179	21	1	14	21.4	52	1.16	0.84	0.58	0.67	0.625	12.9	92	0	0	2	1	0	0	1	0	0	0	0	0
6	Cave_15	43.97	11.15	492	81	60	179	24	1	14	21.4	52	1.9	0.72	0.68	0.62	0.65	12.7	92.6	0	0	3	1	1	0	1	0	0	0	0	0
6	Cave_15	43.97	11.15	492	81	60	179	27	1	14	21.4	52	1.13	0.82	0.55	0.57	0.56	12.6	93	0	0	4	1	0	0	1	0	0	1	0	0
6	Cave_15	43.97	11.15	492	81	60	179	30	1	14	21.4	52	1.1	0.85	0.82	0.63	0.725	12.6	93.1	0	0	2	1	0	0	1	0	0	0	0	0
6	Cave_15	43.97	11.15	492	81	60	179	33	1	14	21.4	52	0.71	0.87	0.84	0.86	0.85	12.5	93.4	0	0	1	0	0	0	1	0	0	0	0	0
6	Cave_15	43.97	11.15	492	81	60	179	36	1	14	21.4	52	1.25	1.65	0.58	0.71	0.645	12.5	93.5	0	0	1	0	0	0	0	0	0	0	0	0
6	Cave_15	43.97	11.15	492	81	60	179	39	1	14	21.4	52	0.67	1.62	0.9	0.74	0.82	12.5	93.5	0	0	0	0	0	0	0	0	0	0	0	0
6	Cave_15	43.97	11.15	492	81	60	179	42	1	14	21.4	52	0.52	1.45	0.8	0.9	0.85	12.4	93.6	0	0	0	0	0	0	0	0	0	0	0	0
6	Cave_15	43.97	11.15	492	81	60	179	45	1	14	21.4	52	0.83	1.4	0.89	0.76	0.825	12.6	93.9	0	0	1	0	0	0	0	0	0	0	0	0
6	Cave_15	43.97	11.15	492	81	60	179	48	1	14	21.4	52	0.96	1.83	0.68	0.93	0.805	12.4	94	0	0	1	0	0	0	0	0	0	0	0	0
6	Cave_15	43.97	11.15	492	81	60	179	51	1	14	21.4	52	1.18	2.05	0.85	0.96	0.905	12.4	94	0	0	1	0	0	0	0	0	0	0	0	0
6	Cave_15	43.97	11.15	492	81	60	179	54	1	14	21.4	52	1.83	2.06	0.8	0.79	0.795	12.5	94	0	0	1	0	0	0	0	0	0	0	0	0
6	Cave_15	43.97	11.15	492	81	60	179	57	1	14	21.4	52	2.18	1.34	0.73	0.82	0.775	12.6	94.1	0	0	0	0	0	0	0	0	0	0	0	0
6	Cave_15	43.97	11.15	492	81	60	179	60	1	14	21.4	52	1.42	0.87	0.65	0.5	0.575	12.5	94.2	0	0	0	0	0	0	0	0	0	0	0	0
7	Cave_15	43.97	11.15	492	81	60	210	3	1	14.55	28.5	41.5	1.3	2	0.81	0.93	0.87	25.7	47.2	355	32.5	0	0	0	0	0	0	0	0	0	0
7	Cave_15	43.97	11.15	492	81	60	210	6	1	14.55	28.5	41.5	2.4	1.7	0.98	0.83	0.905	16.4	86.5	80	2	3	1	0	0	0	1	1	0	0	0
7	Cave_15	43.97	11.15	492	81	60	210	9	1	14.55	28.5	41.5	3.1	1.79	0.74	0.85	0.795	16.3	86	4.6	0.6	3	0	1	1	1	0	0	0	0	0
7	Cave_15	43.97	11.15	492	81	60	210	12	1	14.55	28.5	41.5	2.4	1.53	0.9	0.79	0.845	15.4	87.5	0.2	0	5	1	1	1	1	0	0	1	0	0
7	Cave_15	43.97	11.15	492	81	60	210	15	1	14.55	28.5	41.5	1.9	0.97	0.64	0.72	0.68	15.3	87	0	0	3	1	1	0	0	0	0	1	0	0
7	Cave_15	43.97	11.15	492	81	60	210	18	1	14.55	28.5	41.5	2.01	0.86	0.54	0.59	0.565	14.2	89.8	0	0	5	1	1	1	1	0	0	1	0	0
7	Cave_15	43.97	11.15	492	81	60	210	21	1	14.55	28.5	41.5	1.16	0.84	0.58	0.67	0.625	13.8	91.9	0	0	1	0	0	0	0	0	0	1	0	0
7	Cave_15	43.97	11.15	492	81	60	210	24	1	14.55	28.5	41.5	1.9	0.72	0.68	0.62	0.65	13.3	92	0	0	3	0	1	0	1	0	0	1	0	0
7	Cave_15	43.97	11.15	492	81	60	210	27	1	14.55	28.5	41.5	1.13	0.82	0.55	0.57	0.56	13	92.4	0	0	2	1	0	0	0	0	0	1	0	0
7	Cave_15	43.97	11.15	492	81	60	210	30	1	14.55	28.5	41.5	1.1	0.85	0.82	0.63	0.725	12.8	92.8	0	0	0	0	0	0	0	0	0	0	0	0
7	Cave_15	43.97	11.15	492	81	60	210	33	1	14.55	28.5	41.5	0.71	0.87	0.84	0.86	0.85	12.8	93	0	0	0	0	0	0	0	0	0	0	0	0
7	Cave_15	43.97	11.15	492	81	60	210	36	1	14.55	28.5	41.5	1.25	1.65	0.58	0.71	0.645	12.5	93	0	0	0	0	0	0	0	0	0	0	0	0
7	Cave_15	43.97	11.15	492	81	60	210	39	1	14.55	28.5	41.5	0.67	1.62	0.9	0.74	0.82	12.5	93.4	0	0	1	0	0	0	1	0	0	0	0	0
7	Cave_15	43.97	11.15	492	81	60	210	42	1	14.55	28.5	41.5	0.52	1.45	0.8	0.9	0.85	12.5	93.4	0	0	2	0	0	1	0	0	0	0	0	0
7	Cave_15	43.97	11.15	492	81	60	210	45	1	14.55	28.5	41.5	0.83	1.4	0.89	0.76	0.825	12.4	93.6	0	0	0	0	0	0	0	0	0	0	0	0
7	Cave_15	43.97	11.15	492	81	60	210	48	1	14.55	28.5	41.5	0.96	1.83	0.68	0.93	0.805	12.1	94.1	0	0	0	0	0	0	0	0	0	0	0	0
7	Cave_15	43.97	11.15	492	81	60	210	51	1	14.55	28.5	41.5	1.18	2.05	0.85	0.96	0.905	12.1	94.3	0	0	0	0	0	0	0	0	0	0	0	0
7	Cave_15	43.97	11.15	492	81	60	210	54	1	14.55	28.5	41.5	1.83	2.06	0.8	0.79	0.795	12.3	94.3	0	0	0	0	0	0	0	0	0	0	0	0
7	Cave_15	43.97	11.15	492	81	60	210	57	1	14.55	28.5	41.5	2.18	1.34	0.73	0.82	0.775	12.3	94.3	0	0	0	0	0	0	0	0	0	0	0	0
7	Cave_15	43.97	11.15	492	81	60	210	60	1	14.55	28.5	41.5	1.42	0.87	0.65	0.5	0.575	12.2	94.2	0	0	0	0	0	0	0	0	0	0	0	0
8	Cave_15	43.97	11.15	492	81	60	223	3	1	14.4	32	34	1.3	2	0.81	0.93	0.87	24.5	53.8	356	24.5	0	0	0	0	0	0	0	0	0	0
8	Cave_15	43.97	11.15	492	81	60	223	6	1	14.4	32	34	2.4	1.7	0.98	0.83	0.905	17.7	81.4	67.2	1.7	1	0	0	0	1	0	0	0	0	0
8	Cave_15	43.97	11.15	492	81	60	223	9	1	14.4	32	34	3.1	1.79	0.74	0.85	0.795	17.1	83	8.7	0.6	2	1	0	1	0	0	0	0	0	0
8	Cave_15	43.97	11.15	492	81	60	223	12	1	14.4	32	34	2.4	1.53	0.9	0.79	0.845	17.4	82.6	0.2	0	5	1	1	1	1	0	0	1	0	0
8	Cave_15	43.97	11.15	492	81	60	223	15	1	14.4	32	34	1.9	0.97	0.64	0.72	0.68	15.1	86.7	0	0	6	1	1	1	1	1	0	1	0	0
8	Cave_15	43.97	11.15	492	81	60	223	18	1	14.4	32	34	2.01	0.86	0.54	0.59	0.565	14.4	88.7	0	0	2	0	1	0	1	0	0	0	0	0
8	Cave_15	43.97	11.15	492	81	60	223	21	1	14.4	32	34	1.16	0.84	0.58	0.67	0.625	14.2	90.2	0	0	2	0	1	0	1	0	0	0	0	0
8	Cave_15	43.97	11.15	492	81	60	223	24	1	14.4	32	34	1.9	0.72	0.68	0.62	0.65	13.9	90.2	0	0	2	1	0	0	0	0	0	1	0	0
8	Cave_15	43.97	11.15	492	81	60	223	27	1	14.4	32	34	1.13	0.82	0.55	0.57	0.56	13.7	90.2	0	0	1	0	0	0	0	0	0	0	0	0
8	Cave_15	43.97	11.15	492	81	60	223	30	1	14.4	32	34	1.1	0.85	0.82	0.63	0.725	13.5	90.5	0	0	0	0	0	0	0	0	0	0	0	0
8	Cave_15	43.97	11.15	492	81	60	223	33	1	14.4	32	34	0.71	0.87	0.84	0.86	0.85	13.4	90.9	0	0	0	0	0	0	0	0	0	0	0	0
8	Cave_15	43.97	11.15	492	81	60	223	36	1	14.4	32	34	1.25	1.65	0.58	0.71	0.645	13.1	90.7	0	0	0	0	0	0	0	0	0	0	0	0
8	Cave_15	43.97	11.15	492	81	60	223	39	1	14.4	32	34	0.67	1.62	0.9	0.74	0.82	12.7	91.2	0	0	0	0	0	0	0	0	0	0	0	0
8	Cave_15	43.97	11.15	492	81	60	223	42	1	14.4	32	34	0.52	1.45	0.8	0.9	0.85	12.7	91.7	0	0	0	0	0	0	0	0	0	0	0	0
8	Cave_15	43.97	11.15	492	81	60	223	45	1	14.4	32	34	0.83	1.4	0.89	0.76	0.825	12.6	92	0	0	0	0	0	0	0	0	0	0	0	0
8	Cave_15	43.97	11.15	492	81	60	223	48	1	14.4	32	34	0.96	1.83	0.68	0.93	0.805	12.7	92.3	0	0	0	0	0	0	0	0	0	0	0	0
8	Cave_15	43.97	11.15	492	81	60	223	51	1	14.4	32	34	1.18	2.05	0.85	0.96	0.905	12.5	92.6	0	0	0	0	0	0	0	0	0	0	0	0
8	Cave_15	43.97	11.15	492	81	60	223	54	1	14.4	32	34	1.83	2.06	0.8	0.79	0.795	12.4	92.7	0	0	1	0	0	1	0	0	0	0	0	0
8	Cave_15	43.97	11.15	492	81	60	223	57	1	14.4	32	34	2.18	1.34	0.73	0.82	0.775	12.5	93	0	0	1	0	0	0	1	0	0	0	0	0
8	Cave_15	43.97	11.15	492	81	60	223	60	1	14.4	32	34	1.42	0.87	0.65	0.5	0.575	12.5	92.7	0	0	0	0	0	0	0	0	0	0	0	0
9	Cave_15	43.97	11.15	492	81	60	244	3	1	15.15	28.9	36.9	1.3	2	0.81	0.93	0.87	22.6	54.5	486	53.5	1	0	0	0	1	0	0	0	0	0
9	Cave_15	43.97	11.15	492	81	60	244	6	1	15.15	28.9	36.9	2.4	1.7	0.98	0.83	0.905	16.9	82.7	84.6	3.5	1	0	0	0	1	0	0	0	0	0
9	Cave_15	43.97	11.15	492	81	60	244	9	1	15.15	28.9	36.9	3.1	1.79	0.74	0.85	0.795	16.8	82.9	5.6	0.6	1	0	0	0	0	0	0	1	0	0
9	Cave_15	43.97	11.15	492	81	60	244	12	1	15.15	28.9	36.9	2.4	1.53	0.9	0.79	0.845	16.1	83.3	0.5	0.1	5	1	1	1	1	0	0	1	0	0
9	Cave_15	43.97	11.15	492	81	60	244	15	1	15.15	28.9	36.9	1.9	0.97	0.64	0.72	0.68	15.1	85.2	0.2	0	5	1	1	1	1	0	0	1	0	0
9	Cave_15	43.97	11.15	492	81	60	244	18	1	15.15	28.9	36.9	2.01	0.86	0.54	0.59	0.565	14.2	88.4	0	0	2	0	1	0	0	0	0	1	0	0
9	Cave_15	43.97	11.15	492	81	60	244	21	1	15.15	28.9	36.9	1.16	0.84	0.58	0.67	0.625	13.8	91.3	0	0	1	0	0	0	0	0	0	1	0	0
9	Cave_15	43.97	11.15	492	81	60	244	24	1	15.15	28.9	36.9	1.9	0.72	0.68	0.62	0.65	13.4	91.5	0	0	1	0	0	0	1	0	0	0	0	0
9	Cave_15	43.97	11.15	492	81	60	244	27	1	15.15	28.9	36.9	1.13	0.82	0.55	0.57	0.56	13.3	91.6	0	0	0	0	0	0	0	0	0	0	0	0
9	Cave_15	43.97	11.15	492	81	60	244	30	1	15.15	28.9	36.9	1.1	0.85	0.82	0.63	0.725	13.2	91.4	0	0	1	1	0	0	0	0	0	0	0	0
9	Cave_15	43.97	11.15	492	81	60	244	33	1	15.15	28.9	36.9	0.71	0.87	0.84	0.86	0.85	12.8	91.7	0	0	1	1	0	0	0	0	0	0	0	0
9	Cave_15	43.97	11.15	492	81	60	244	36	1	15.15	28.9	36.9	1.25	1.65	0.58	0.71	0.645	12.8	92	0	0	0	0	0	0	0	0	0	0	0	0
9	Cave_15	43.97	11.15	492	81	60	244	39	1	15.15	28.9	36.9	0.67	1.62	0.9	0.74	0.82	12.7	92.1	0	0	0	0	0	0	0	0	0	0	0	0
9	Cave_15	43.97	11.15	492	81	60	244	42	1	15.15	28.9	36.9	0.52	1.45	0.8	0.9	0.85	12.7	92.4	0	0	1	0	1	0	0	0	0	0	0	0
9	Cave_15	43.97	11.15	492	81	60	244	45	1	15.15	28.9	36.9	0.83	1.4	0.89	0.76	0.825	12.7	92.6	0	0	0	0	0	0	0	0	0	0	0	0
9	Cave_15	43.97	11.15	492	81	60	244	48	1	15.15	28.9	36.9	0.96	1.83	0.68	0.93	0.805	12.4	93	0	0	0	0	0	0	0	0	0	0	0	0
9	Cave_15	43.97	11.15	492	81	60	244	51	1	15.15	28.9	36.9	1.18	2.05	0.85	0.96	0.905	12.6	93	0	0	0	0	0	0	0	0	0	0	0	0
9	Cave_15	43.97	11.15	492	81	60	244	54	1	15.15	28.9	36.9	1.83	2.06	0.8	0.79	0.795	12.3	93.1	0	0	0	0	0	0	0	0	0	0	0	0
9	Cave_15	43.97	11.15	492	81	60	244	57	1	15.15	28.9	36.9	2.18	1.34	0.73	0.82	0.775	12.5	93.4	0	0	1	0	0	0	0	0	0	0	0	0
9	Cave_15	43.97	11.15	492	81	60	244	60	1	15.15	28.9	36.9	1.42	0.87	0.65	0.5	0.575	12.5	93.3	0	0	0	0	0	0	0	0	0	0	0	0
10	Cave_15	43.97	11.15	492	81	60	273	3	1	14.08	22.5	74.1	1.3	2	0.81	0.93	0.87	19.5	82.7	643	58.2	1	0	0	0	1	0	0	0	0	0
10	Cave_15	43.97	11.15	492	81	60	273	6	1	14.08	22.5	74.1	2.4	1.7	0.98	0.83	0.905	17.5	84.4	73.4	1.2	5	1	0	1	0	1	1	1	0	0
10	Cave_15	43.97	11.15	492	81	60	273	9	1	14.08	22.5	74.1	3.1	1.79	0.74	0.85	0.795	17.3	86.4	7	0.4	2	1	0	1	0	0	0	0	0	0
10	Cave_15	43.97	11.15	492	81	60	273	12	1	14.08	22.5	74.1	2.4	1.53	0.9	0.79	0.845	15.6	89	0.2	0	2	1	0	0	1	0	0	0	0	0
10	Cave_15	43.97	11.15	492	81	60	273	15	1	14.08	22.5	74.1	1.9	0.97	0.64	0.72	0.68	15.2	89.2	0	0	4	1	1	1	1	0	0	0	0	0
10	Cave_15	43.97	11.15	492	81	60	273	18	1	14.08	22.5	74.1	2.01	0.86	0.54	0.59	0.565	14.7	91.4	0	0	1	0	1	0	0	0	0	0	0	0
10	Cave_15	43.97	11.15	492	81	60	273	21	1	14.08	22.5	74.1	1.16	0.84	0.58	0.67	0.625	14.1	92.4	0	0	0	0	0	0	0	0	0	0	0	0
10	Cave_15	43.97	11.15	492	81	60	273	24	1	14.08	22.5	74.1	1.9	0.72	0.68	0.62	0.65	14	92.7	0	0	1	1	0	0	0	0	0	0	0	0
10	Cave_15	43.97	11.15	492	81	60	273	27	1	14.08	22.5	74.1	1.13	0.82	0.55	0.57	0.56	13.3	92.6	0	0	0	0	0	0	0	0	0	0	0	0
10	Cave_15	43.97	11.15	492	81	60	273	30	1	14.08	22.5	74.1	1.1	0.85	0.82	0.63	0.725	13	93	0	0	1	0	0	1	0	0	0	0	0	0
10	Cave_15	43.97	11.15	492	81	60	273	33	1	14.08	22.5	74.1	0.71	0.87	0.84	0.86	0.85	12.9	93.5	0	0	1	0	0	1	0	0	0	0	0	0
10	Cave_15	43.97	11.15	492	81	60	273	36	1	14.08	22.5	74.1	1.25	1.65	0.58	0.71	0.645	12.9	93.3	0	0	0	0	0	0	0	0	0	0	0	0
10	Cave_15	43.97	11.15	492	81	60	273	39	1	14.08	22.5	74.1	0.67	1.62	0.9	0.74	0.82	12.7	93.5	0	0	1	1	0	0	0	0	0	0	0	0
10	Cave_15	43.97	11.15	492	81	60	273	42	1	14.08	22.5	74.1	0.52	1.45	0.8	0.9	0.85	12.6	93.9	0	0	2	0	1	0	0	0	0	0	0	0
10	Cave_15	43.97	11.15	492	81	60	273	45	1	14.08	22.5	74.1	0.83	1.4	0.89	0.76	0.825	12.5	93.9	0	0	0	0	0	0	0	0	0	0	0	0
10	Cave_15	43.97	11.15	492	81	60	273	48	1	14.08	22.5	74.1	0.96	1.83	0.68	0.93	0.805	12.4	94.2	0	0	1	0	0	0	0	0	0	0	0	0
10	Cave_15	43.97	11.15	492	81	60	273	51	1	14.08	22.5	74.1	1.18	2.05	0.85	0.96	0.905	12.5	94.3	0	0	0	0	0	0	0	0	0	0	0	0
10	Cave_15	43.97	11.15	492	81	60	273	54	1	14.08	22.5	74.1	1.83	2.06	0.8	0.79	0.795	12.5	94.4	0	0	0	0	0	0	0	0	0	0	0	0
10	Cave_15	43.97	11.15	492	81	60	273	57	1	14.08	22.5	74.1	2.18	1.34	0.73	0.82	0.775	12.6	94.4	0	0	1	0	0	0	0	0	0	0	0	0
10	Cave_15	43.97	11.15	492	81	60	273	60	1	14.08	22.5	74.1	1.42	0.87	0.65	0.5	0.575	12.5	94.3	0	0	0	0	0	0	0	0	0	0	0	0
11	Cave_15	43.97	11.15	492	81	60	328	3	1	12.5	8	60.6	1.3	2	0.81	0.93	0.87	9.9	80.1	539	2.3	0	0	0	0	0	0	0	0	0	0
11	Cave_15	43.97	11.15	492	81	60	328	6	1	12.5	8	60.6	2.4	1.7	0.98	0.83	0.905	9.7	74.4	135	3.2	2	0	0	0	0	1	0	1	0	0
11	Cave_15	43.97	11.15	492	81	60	328	9	1	12.5	8	60.6	3.1	1.79	0.74	0.85	0.795	9.8	77.6	44	0.1	2	0	0	0	1	0	0	1	0	0
11	Cave_15	43.97	11.15	492	81	60	328	12	1	12.5	8	60.6	2.4	1.53	0.9	0.79	0.845	10	81.9	0.1	0	4	1	1	0	1	0	0	1	0	0
11	Cave_15	43.97	11.15	492	81	60	328	15	1	12.5	8	60.6	1.9	0.97	0.64	0.72	0.68	10.1	87.4	0	0	4	1	1	0	1	0	0	1	0	0
11	Cave_15	43.97	11.15	492	81	60	328	18	1	12.5	8	60.6	2.01	0.86	0.54	0.59	0.565	11.1	91.5	0	0	2	0	0	0	1	0	0	1	0	0
11	Cave_15	43.97	11.15	492	81	60	328	21	1	12.5	8	60.6	1.16	0.84	0.58	0.67	0.625	11.1	94.1	0	0	3	1	1	0	1	0	0	0	0	0
11	Cave_15	43.97	11.15	492	81	60	328	24	1	12.5	8	60.6	1.9	0.72	0.68	0.62	0.65	11.8	94.6	0	0	2	0	1	0	1	0	0	0	0	0
11	Cave_15	43.97	11.15	492	81	60	328	27	1	12.5	8	60.6	1.13	0.82	0.55	0.57	0.56	12	94.8	0	0	2	1	0	0	1	0	0	0	0	0
11	Cave_15	43.97	11.15	492	81	60	328	30	1	12.5	8	60.6	1.1	0.85	0.82	0.63	0.725	12.2	95	0	0	2	0	1	0	0	0	0	0	0	0
11	Cave_15	43.97	11.15	492	81	60	328	33	1	12.5	8	60.6	0.71	0.87	0.84	0.86	0.85	12.3	95.1	0	0	0	0	0	0	0	0	0	0	0	0
11	Cave_15	43.97	11.15	492	81	60	328	36	1	12.5	8	60.6	1.25	1.65	0.58	0.71	0.645	12.3	95.3	0	0	3	0	1	1	1	0	0	0	0	0
11	Cave_15	43.97	11.15	492	81	60	328	39	1	12.5	8	60.6	0.67	1.62	0.9	0.74	0.82	12.5	95.2	0	0	3	1	0	1	0	0	0	0	0	0
11	Cave_15	43.97	11.15	492	81	60	328	42	1	12.5	8	60.6	0.52	1.45	0.8	0.9	0.85	12.4	95.4	0	0	2	0	0	1	1	0	0	0	0	0
11	Cave_15	43.97	11.15	492	81	60	328	45	1	12.5	8	60.6	0.83	1.4	0.89	0.76	0.825	12.4	95.5	0	0	0	0	0	0	0	0	0	0	0	0
11	Cave_15	43.97	11.15	492	81	60	328	48	1	12.5	8	60.6	0.96	1.83	0.68	0.93	0.805	12.6	95.6	0	0	1	0	0	0	0	0	0	0	0	0
11	Cave_15	43.97	11.15	492	81	60	328	51	1	12.5	8	60.6	1.18	2.05	0.85	0.96	0.905	12.6	95.6	0	0	0	0	0	0	0	0	0	0	0	0
11	Cave_15	43.97	11.15	492	81	60	328	54	1	12.5	8	60.6	1.83	2.06	0.8	0.79	0.795	12.4	95.4	0	0	0	0	0	0	0	0	0	0	0	0
11	Cave_15	43.97	11.15	492	81	60	328	57	1	12.5	8	60.6	2.18	1.34	0.73	0.82	0.775	12.6	95.6	0	0	0	0	0	0	0	0	0	0	0	0
11	Cave_15	43.97	11.15	492	81	60	328	60	1	12.5	8	60.6	1.42	0.87	0.65	0.5	0.575	12.6	95.6	0	0	0	0	0	0	0	0	0	0	0	0
12	Cave_15	43.97	11.15	492	81	60	335	3	1	12.09	5.5	57.3	1.3	2	0.81	0.93	0.87	6.6	73	400	0.5	0	0	0	0	0	0	0	0	0	0
12	Cave_15	43.97	11.15	492	81	60	335	6	1	12.09	5.5	57.3	2.4	1.7	0.98	0.83	0.905	7	63.6	133	1.1	1	0	0	0	0	1	0	0	0	0
12	Cave_15	43.97	11.15	492	81	60	335	9	1	12.09	5.5	57.3	3.1	1.79	0.74	0.85	0.795	7.5	67.1	12.6	0.5	0	0	0	0	0	0	0	0	0	0
12	Cave_15	43.97	11.15	492	81	60	335	12	1	12.09	5.5	57.3	2.4	1.53	0.9	0.79	0.845	8.4	73.9	0.4	0	3	0	1	0	1	0	0	1	0	0
12	Cave_15	43.97	11.15	492	81	60	335	15	1	12.09	5.5	57.3	1.9	0.97	0.64	0.72	0.68	9	82.9	0	0	4	1	1	0	1	0	0	1	0	0
12	Cave_15	43.97	11.15	492	81	60	335	18	1	12.09	5.5	57.3	2.01	0.86	0.54	0.59	0.565	9.7	88.1	0	0	3	1	1	0	1	0	0	0	0	0
12	Cave_15	43.97	11.15	492	81	60	335	21	1	12.09	5.5	57.3	1.16	0.84	0.58	0.67	0.625	10.1	91.4	0	0	4	1	1	0	1	0	0	1	0	0
12	Cave_15	43.97	11.15	492	81	60	335	24	1	12.09	5.5	57.3	1.9	0.72	0.68	0.62	0.65	10.5	93.2	0	0	3	1	1	0	1	0	0	0	0	0
12	Cave_15	43.97	11.15	492	81	60	335	27	1	12.09	5.5	57.3	1.13	0.82	0.55	0.57	0.56	11	94	0	0	2	1	0	0	1	0	0	0	0	0
12	Cave_15	43.97	11.15	492	81	60	335	30	1	12.09	5.5	57.3	1.1	0.85	0.82	0.63	0.725	11.5	94.3	0	0	0	0	0	0	0	0	0	0	0	0
12	Cave_15	43.97	11.15	492	81	60	335	33	1	12.09	5.5	57.3	0.71	0.87	0.84	0.86	0.85	11.7	94.8	0	0	2	0	1	0	1	0	0	0	0	0
12	Cave_15	43.97	11.15	492	81	60	335	36	1	12.09	5.5	57.3	1.25	1.65	0.58	0.71	0.645	11.9	95.1	0	0	2	0	1	0	1	0	0	0	0	0
12	Cave_15	43.97	11.15	492	81	60	335	39	1	12.09	5.5	57.3	0.67	1.62	0.9	0.74	0.82	12	95.3	0	0	0	0	0	0	0	0	0	0	0	0
12	Cave_15	43.97	11.15	492	81	60	335	42	1	12.09	5.5	57.3	0.52	1.45	0.8	0.9	0.85	12.1	95.4	0	0	3	0	1	0	1	0	0	0	0	0
12	Cave_15	43.97	11.15	492	81	60	335	45	1	12.09	5.5	57.3	0.83	1.4	0.89	0.76	0.825	12.3	95.5	0	0	1	0	0	0	1	0	0	0	0	0
12	Cave_15	43.97	11.15	492	81	60	335	48	1	12.09	5.5	57.3	0.96	1.83	0.68	0.93	0.805	12.3	95.5	0	0	0	0	0	0	0	0	0	0	0	0
12	Cave_15	43.97	11.15	492	81	60	335	51	1	12.09	5.5	57.3	1.18	2.05	0.85	0.96	0.905	12.3	95.5	0	0	0	0	0	0	0	0	0	0	0	0
12	Cave_15	43.97	11.15	492	81	60	335	54	1	12.09	5.5	57.3	1.83	2.06	0.8	0.79	0.795	12.3	95.4	0	0	0	0	0	0	0	0	0	0	0	0
12	Cave_15	43.97	11.15	492	81	60	335	57	1	12.09	5.5	57.3	2.18	1.34	0.73	0.82	0.775	12.3	95.5	0	0	1	0	0	0	0	0	0	0	0	0
12	Cave_15	43.97	11.15	492	81	60	335	60	1	12.09	5.5	57.3	1.42	0.87	0.65	0.5	0.575	12.3	95.6	0	0	0	0	0	0	0	0	0	0	0	0
1	Cave_16	44.06	10.3	556	30	24	12	3	1	11.25	6.3	86.2	1.47	2.1	0.66	0.82	0.74	6.2	86	203	1.5	0	0	0	0	0	0	0	0	0	0
1	Cave_16	44.06	10.3	556	30	24	12	6	1	11.25	6.3	86.2	1.21	1.5	0.7	0.52	0.61	6	86.9	18.4	0.1	0	0	0	0	0	0	0	0	0	0
1	Cave_16	44.06	10.3	556	30	24	12	9	1	11.25	6.3	86.2	1.34	1.04	0.5	0.9	0.7	6	89	0.3	0	2	0	1	1	0	0	0	0	0	0
1	Cave_16	44.06	10.3	556	30	24	12	12	1	11.25	6.3	86.2	1.08	1.53	0.66	0.82	0.74	6.2	90.3	0.7	0	2	1	0	1	0	0	0	0	0	0
1	Cave_16	44.06	10.3	556	30	24	12	15	1	11.25	6.3	86.2	0.65	0.86	0.73	0.83	0.78	6.3	90.9	0	0	2	1	0	0	0	0	0	0	0	0
1	Cave_16	44.06	10.3	556	30	24	12	18	1	11.25	6.3	86.2	1.07	3	0.74	0.86	0.8	6.7	91.9	0	0	3	1	1	0	0	0	0	0	0	0
1	Cave_16	44.06	10.3	556	30	24	12	15	2	11.25	6.3	86.2	1.43	1.8	0.62	0.76	0.69	6.2	91	0	0	0	0	0	0	0	0	0	0	0	0
1	Cave_16	44.06	10.3	556	30	24	12	18	2	11.25	6.3	86.2	0.42	0.46	0.78	0.6	0.69	6.1	91.2	0	0	0	0	0	0	0	0	0	0	0	0
2	Cave_16	44.06	10.3	556	30	24	33	3	1	13	4.5	84.1	1.47	2.1	0.66	0.82	0.74	4.2	86.8	155	2.2	0	0	0	0	0	0	0	0	0	0
2	Cave_16	44.06	10.3	556	30	24	33	6	1	13	4.5	84.1	1.21	1.5	0.7	0.52	0.61	4.2	87.2	21.8	0.1	0	0	0	0	0	0	0	0	0	0
2	Cave_16	44.06	10.3	556	30	24	33	9	1	13	4.5	84.1	1.34	1.04	0.5	0.9	0.7	4.4	88	0.2	0	2	0	1	0	0	1	0	0	0	0
2	Cave_16	44.06	10.3	556	30	24	33	12	1	13	4.5	84.1	1.08	1.53	0.66	0.82	0.74	4	88.5	4.1	0.1	3	0	1	1	0	0	0	0	0	0
2	Cave_16	44.06	10.3	556	30	24	33	15	1	13	4.5	84.1	0.65	0.86	0.73	0.83	0.78	4.5	89.5	0.1	0	3	1	1	0	0	0	0	0	0	0
2	Cave_16	44.06	10.3	556	30	24	33	18	1	13	4.5	84.1	1.07	3	0.74	0.86	0.8	4.7	90.4	0	0	2	1	1	0	0	0	0	0	0	0
2	Cave_16	44.06	10.3	556	30	24	33	15	2	13	4.5	84.1	1.43	1.8	0.62	0.76	0.69	4	88.2	0	0	2	0	1	1	0	0	0	0	0	0
2	Cave_16	44.06	10.3	556	30	24	33	18	2	13	4.5	84.1	0.42	0.46	0.78	0.6	0.69	4	87.9	0	0	0	0	0	0	0	0	0	0	0	0
3	Cave_16	44.06	10.3	556	30	24	89	3	1	10.5	8.9	86	1.47	2.1	0.66	0.82	0.74	8.1	86.3	3650	3.5	0	0	0	0	0	0	0	0	0	0
3	Cave_16	44.06	10.3	556	30	24	89	6	1	10.5	8.9	86	1.21	1.5	0.7	0.52	0.61	7.7	87.8	31.3	0.2	0	0	0	0	0	0	0	0	0	0
3	Cave_16	44.06	10.3	556	30	24	89	9	1	10.5	8.9	86	1.34	1.04	0.5	0.9	0.7	7.5	90.5	5.6	0.2	1	0	0	0	0	1	0	0	0	0
3	Cave_16	44.06	10.3	556	30	24	89	12	1	10.5	8.9	86	1.08	1.53	0.66	0.82	0.74	7.8	92.4	10.8	0	0	0	0	0	0	0	0	0	0	0
3	Cave_16	44.06	10.3	556	30	24	89	15	1	10.5	8.9	86	0.65	0.86	0.73	0.83	0.78	7.4	91.2	0	0	3	1	1	1	0	0	0	0	0	0
3	Cave_16	44.06	10.3	556	30	24	89	18	1	10.5	8.9	86	1.07	3	0.74	0.86	0.8	8.2	93.4	0	0	0	0	0	0	0	0	0	0	0	0
3	Cave_16	44.06	10.3	556	30	24	89	15	2	10.5	8.9	86	1.43	1.8	0.62	0.76	0.69	7.8	92.3	0	0	0	0	0	0	0	0	0	0	0	0
3	Cave_16	44.06	10.3	556	30	24	89	18	2	10.5	8.9	86	0.42	0.46	0.78	0.6	0.69	7.8	92.3	0	0	0	0	0	0	0	0	0	0	0	0
4	Cave_16	44.06	10.3	556	30	24	117	3	1	14.4	13.8	98	1.47	2.1	0.66	0.82	0.74	12.5	96.9	5.5	0.1	1	1	0	0	0	0	0	0	0	0
4	Cave_16	44.06	10.3	556	30	24	117	6	1	14.4	13.8	98	1.21	1.5	0.7	0.52	0.61	10.4	96.6	3	0	1	1	0	0	0	0	0	0	0	0
4	Cave_16	44.06	10.3	556	30	24	117	9	1	14.4	13.8	98	1.34	1.04	0.5	0.9	0.7	9.4	96.1	1.8	0	0	0	0	0	0	0	0	0	0	0
4	Cave_16	44.06	10.3	556	30	24	117	12	1	14.4	13.8	98	1.08	1.53	0.66	0.82	0.74	10.5	96.5	104	0	2	0	1	0	0	0	0	0	0	0
4	Cave_16	44.06	10.3	556	30	24	117	15	1	14.4	13.8	98	0.65	0.86	0.73	0.83	0.78	10.2	96.3	0	0	0	0	0	0	0	0	0	0	0	0
4	Cave_16	44.06	10.3	556	30	24	117	18	1	14.4	13.8	98	1.07	3	0.74	0.86	0.8	10	96.2	0	0	0	0	0	0	0	0	0	0	0	0
4	Cave_16	44.06	10.3	556	30	24	117	15	2	14.4	13.8	98	1.43	1.8	0.62	0.76	0.69	10.4	96.7	0	0	0	0	0	0	0	0	0	0	0	0
4	Cave_16	44.06	10.3	556	30	24	117	18	2	14.4	13.8	98	0.42	0.46	0.78	0.6	0.69	10.5	96.3	0	0	0	0	0	0	0	0	0	0	0	0
5	Cave_16	44.06	10.3	556	30	24	131	3	1	12.5	16.1	80.6	1.47	2.1	0.66	0.82	0.74	12.7	84.5	777	0.4	0	0	0	0	0	0	0	0	0	0
5	Cave_16	44.06	10.3	556	30	24	131	6	1	12.5	16.1	80.6	1.21	1.5	0.7	0.52	0.61	13.1	86.6	108.3	0.7	0	0	0	0	0	0	0	0	0	0
5	Cave_16	44.06	10.3	556	30	24	131	9	1	12.5	16.1	80.6	1.34	1.04	0.5	0.9	0.7	12.1	92.2	8.9	0	0	0	0	0	0	0	0	0	0	0
5	Cave_16	44.06	10.3	556	30	24	131	12	1	12.5	16.1	80.6	1.08	1.53	0.66	0.82	0.74	11.6	92.8	13.1	0	3	0	1	1	0	0	0	0	0	0
5	Cave_16	44.06	10.3	556	30	24	131	15	1	12.5	16.1	80.6	0.65	0.86	0.73	0.83	0.78	10.1	92.2	0	0	2	0	0	0	0	1	0	0	0	0
5	Cave_16	44.06	10.3	556	30	24	131	18	1	12.5	16.1	80.6	1.07	3	0.74	0.86	0.8	10	92.3	0	0	1	0	0	0	0	0	0	0	0	0
5	Cave_16	44.06	10.3	556	30	24	131	15	2	12.5	16.1	80.6	1.43	1.8	0.62	0.76	0.69	11.6	94.4	0	0	1	1	0	0	0	0	0	0	0	0
5	Cave_16	44.06	10.3	556	30	24	131	18	2	12.5	16.1	80.6	0.42	0.46	0.78	0.6	0.69	11.6	94.4	0	0	0	0	0	0	0	0	0	0	0	0
6	Cave_16	44.06	10.3	556	30	24	178	3	1	15.51	23.5	63	1.47	2.1	0.66	0.82	0.74	19.7	81	440	11.3	1	0	0	1	0	0	0	0	0	0
6	Cave_16	44.06	10.3	556	30	24	178	6	1	15.51	23.5	63	1.21	1.5	0.7	0.52	0.61	16.8	82.1	5.6	0.6	0	0	0	0	0	0	0	0	0	0
6	Cave_16	44.06	10.3	556	30	24	178	9	1	15.51	23.5	63	1.34	1.04	0.5	0.9	0.7	16.7	86.3	0.6	0	2	0	0	1	0	0	0	0	0	0
6	Cave_16	44.06	10.3	556	30	24	178	12	1	15.51	23.5	63	1.08	1.53	0.66	0.82	0.74	16.7	88.9	7.5	0	5	1	1	1	0	1	0	0	0	0
6	Cave_16	44.06	10.3	556	30	24	178	15	1	15.51	23.5	63	0.65	0.86	0.73	0.83	0.78	15.4	90.2	0	0	2	1	0	0	0	1	0	0	0	0
6	Cave_16	44.06	10.3	556	30	24	178	18	1	15.51	23.5	63	1.07	3	0.74	0.86	0.8	12.6	92.2	0	0	4	1	1	0	0	0	1	0	0	0
6	Cave_16	44.06	10.3	556	30	24	178	15	2	15.51	23.5	63	1.43	1.8	0.62	0.76	0.69	16.8	90	0	0	5	1	1	1	0	1	0	0	0	0
6	Cave_16	44.06	10.3	556	30	24	178	18	2	15.51	23.5	63	0.42	0.46	0.78	0.6	0.69	15.1	87.9	0	0	1	0	0	0	0	0	0	0	0	0
7	Cave_16	44.06	10.3	556	30	24	187	3	1	13.38	23.6	59	1.47	2.1	0.66	0.82	0.74	19.6	81.3	840	180	0	0	0	0	0	0	0	0	0	0
7	Cave_16	44.06	10.3	556	30	24	187	6	1	13.38	23.6	59	1.21	1.5	0.7	0.52	0.61	19.5	78.1	77.4	3.3	0	0	0	0	0	0	0	0	0	0
7	Cave_16	44.06	10.3	556	30	24	187	9	1	13.38	23.6	59	1.34	1.04	0.5	0.9	0.7	18.9	80	9.3	0.2	1	0	0	1	0	0	0	0	0	0
7	Cave_16	44.06	10.3	556	30	24	187	12	1	13.38	23.6	59	1.08	1.53	0.66	0.82	0.74	18	81.4	3.6	0.1	3	1	1	1	0	0	0	0	0	0
7	Cave_16	44.06	10.3	556	30	24	187	15	1	13.38	23.6	59	0.65	0.86	0.73	0.83	0.78	14.8	90.2	0	0	2	0	0	1	0	1	0	0	0	0
7	Cave_16	44.06	10.3	556	30	24	187	18	1	13.38	23.6	59	1.07	3	0.74	0.86	0.8	13.5	92.1	0	0	2	0	0	1	0	0	0	0	0	0
7	Cave_16	44.06	10.3	556	30	24	187	15	2	13.38	23.6	59	1.43	1.8	0.62	0.76	0.69	17.3	87.8	0	0	4	1	1	1	0	1	0	0	0	0
7	Cave_16	44.06	10.3	556	30	24	187	18	2	13.38	23.6	59	0.42	0.46	0.78	0.6	0.69	16.4	84.3	0	0	1	0	0	0	0	1	0	0	0	0
8	Cave_16	44.06	10.3	556	30	24	221	3	1	11.25	24.1	68.2	1.47	2.1	0.66	0.82	0.74	21.5	79.5	5560	111.2	0	0	0	0	0	0	0	0	0	0
8	Cave_16	44.06	10.3	556	30	24	221	6	1	11.25	24.1	68.2	1.21	1.5	0.7	0.52	0.61	19.4	86	61.6	4.2	1	0	0	0	0	0	0	0	0	1
8	Cave_16	44.06	10.3	556	30	24	221	9	1	11.25	24.1	68.2	1.34	1.04	0.5	0.9	0.7	19.3	85	8.7	0.1	1	0	0	1	0	0	0	0	0	0
8	Cave_16	44.06	10.3	556	30	24	221	12	1	11.25	24.1	68.2	1.08	1.53	0.66	0.82	0.74	19.5	87	22.2	0	4	1	1	1	0	1	0	0	0	0
8	Cave_16	44.06	10.3	556	30	24	221	15	1	11.25	24.1	68.2	0.65	0.86	0.73	0.83	0.78	17.3	87.3	0	0	1	0	0	0	0	1	0	0	0	0
8	Cave_16	44.06	10.3	556	30	24	221	18	1	11.25	24.1	68.2	1.07	3	0.74	0.86	0.8	16.1	88.5	0	0	2	0	1	0	0	0	0	0	0	0
8	Cave_16	44.06	10.3	556	30	24	221	15	2	11.25	24.1	68.2	1.43	1.8	0.62	0.76	0.69	19.3	82	0	0	4	1	0	1	0	1	1	0	0	0
8	Cave_16	44.06	10.3	556	30	24	221	18	2	11.25	24.1	68.2	0.42	0.46	0.78	0.6	0.69	17.2	87	0	0	3	1	0	0	0	1	0	0	0	0
9	Cave_16	44.06	10.3	556	30	24	247	3	1	15.08	26	54.5	1.47	2.1	0.66	0.82	0.74	21.4	76.5	169.1	11.6	0	0	0	0	0	0	0	0	0	0
9	Cave_16	44.06	10.3	556	30	24	247	6	1	15.08	26	54.5	1.21	1.5	0.7	0.52	0.61	19.9	81.4	8.5	0.2	1	1	0	0	0	0	0	0	0	0
9	Cave_16	44.06	10.3	556	30	24	247	9	1	15.08	26	54.5	1.34	1.04	0.5	0.9	0.7	19.6	81	0.5	0	1	0	0	1	0	0	0	0	0	0
9	Cave_16	44.06	10.3	556	30	24	247	12	1	15.08	26	54.5	1.08	1.53	0.66	0.82	0.74	19.9	84.3	20.7	0	4	1	1	1	0	1	0	0	0	0
9	Cave_16	44.06	10.3	556	30	24	247	15	1	15.08	26	54.5	0.65	0.86	0.73	0.83	0.78	15.8	90.2	0	0	5	1	1	1	0	1	0	0	0	0
9	Cave_16	44.06	10.3	556	30	24	247	18	1	15.08	26	54.5	1.07	3	0.74	0.86	0.8	15.4	92.7	0	0	2	1	0	1	0	0	0	0	0	0
9	Cave_16	44.06	10.3	556	30	24	247	15	2	15.08	26	54.5	1.43	1.8	0.62	0.76	0.69	17.5	87.7	0	0	4	1	1	1	0	1	0	0	0	0
9	Cave_16	44.06	10.3	556	30	24	247	18	2	15.08	26	54.5	0.42	0.46	0.78	0.6	0.69	17.1	87.8	0	0	3	0	0	1	0	1	0	0	0	0
10	Cave_16	44.06	10.3	556	30	24	275	3	1	9.55	16.6	88.5	1.47	2.1	0.66	0.82	0.74	16.1	90	730	4.5	0	0	0	0	0	0	0	0	0	0
10	Cave_16	44.06	10.3	556	30	24	275	6	1	9.55	16.6	88.5	1.21	1.5	0.7	0.52	0.61	15.9	91.6	11.6	0.3	2	1	0	0	0	1	0	0	0	0
10	Cave_16	44.06	10.3	556	30	24	275	9	1	9.55	16.6	88.5	1.34	1.04	0.5	0.9	0.7	15.6	93.4	0.5	0	0	0	0	0	0	0	0	0	0	0
10	Cave_16	44.06	10.3	556	30	24	275	12	1	9.55	16.6	88.5	1.08	1.53	0.66	0.82	0.74	16.1	93.2	16	0.1	3	0	1	1	0	1	0	0	0	0
10	Cave_16	44.06	10.3	556	30	24	275	15	1	9.55	16.6	88.5	0.65	0.86	0.73	0.83	0.78	15	93.5	0	0	3	1	0	1	0	1	0	0	0	0
10	Cave_16	44.06	10.3	556	30	24	275	18	1	9.55	16.6	88.5	1.07	3	0.74	0.86	0.8	14.8	92.9	0	0	2	0	0	0	0	1	0	0	0	0
10	Cave_16	44.06	10.3	556	30	24	275	15	2	9.55	16.6	88.5	1.43	1.8	0.62	0.76	0.69	15.8	91.9	0	0	2	1	0	0	0	1	0	0	0	0
10	Cave_16	44.06	10.3	556	30	24	275	18	2	9.55	16.6	88.5	0.42	0.46	0.78	0.6	0.69	16	93	0	0	1	0	0	1	0	0	0	0	0	0
11	Cave_16	44.06	10.3	556	30	24	329	3	1	9.15	-1.1	78.3	1.47	2.1	0.66	0.82	0.74	-0.2	81.5	174.6	3.3	0	0	0	0	0	0	0	0	0	0
11	Cave_16	44.06	10.3	556	30	24	329	6	1	9.15	-1.1	78.3	1.21	1.5	0.7	0.52	0.61	2.1	82.9	6.7	0.1	1	0	1	0	0	0	0	0	0	0
11	Cave_16	44.06	10.3	556	30	24	329	9	1	9.15	-1.1	78.3	1.34	1.04	0.5	0.9	0.7	3.3	88.8	0.3	0	1	0	1	0	0	0	0	0	0	0
11	Cave_16	44.06	10.3	556	30	24	329	12	1	9.15	-1.1	78.3	1.08	1.53	0.66	0.82	0.74	3.7	88.6	6.3	0	2	0	1	0	0	1	0	0	0	0
11	Cave_16	44.06	10.3	556	30	24	329	15	1	9.15	-1.1	78.3	0.65	0.86	0.73	0.83	0.78	5.1	90.2	0	0	3	0	1	1	0	1	0	0	0	0
11	Cave_16	44.06	10.3	556	30	24	329	18	1	9.15	-1.1	78.3	1.07	3	0.74	0.86	0.8	5.8	92.1	0	0	0	0	0	0	0	0	0	0	0	0
11	Cave_16	44.06	10.3	556	30	24	329	15	2	9.15	-1.1	78.3	1.43	1.8	0.62	0.76	0.69	4	90.1	0	0	4	1	1	1	0	1	0	0	0	0
11	Cave_16	44.06	10.3	556	30	24	329	18	2	9.15	-1.1	78.3	0.42	0.46	0.78	0.6	0.69	4.9	91.3	0	0	2	0	1	1	0	0	0	0	0	0
12	Cave_16	44.06	10.3	556	30	24	336	3	1	9.52	0.4	75.3	1.47	2.1	0.66	0.82	0.74	0.9	82.1	137.7	1.9	0	0	0	0	0	0	0	0	0	0
12	Cave_16	44.06	10.3	556	30	24	336	6	1	9.52	0.4	75.3	1.21	1.5	0.7	0.52	0.61	2.1	85.6	8.2	0	0	0	0	0	0	0	0	0	0	0
12	Cave_16	44.06	10.3	556	30	24	336	9	1	9.52	0.4	75.3	1.34	1.04	0.5	0.9	0.7	2.8	89.3	0.1	0	1	0	1	0	0	0	0	0	0	0
12	Cave_16	44.06	10.3	556	30	24	336	12	1	9.52	0.4	75.3	1.08	1.53	0.66	0.82	0.74	3.7	88.4	8	0	2	0	1	0	0	1	0	0	0	0
12	Cave_16	44.06	10.3	556	30	24	336	15	1	9.52	0.4	75.3	0.65	0.86	0.73	0.83	0.78	4.4	91	0	0	4	1	1	1	0	1	0	0	0	0
12	Cave_16	44.06	10.3	556	30	24	336	18	1	9.52	0.4	75.3	1.07	3	0.74	0.86	0.8	5.2	92.8	0	0	1	0	1	0	0	0	0	0	0	0
12	Cave_16	44.06	10.3	556	30	24	336	15	2	9.52	0.4	75.3	1.43	1.8	0.62	0.76	0.69	4.1	91.4	0	0	4	1	1	0	0	1	0	0	0	0
12	Cave_16	44.06	10.3	556	30	24	336	18	2	9.52	0.4	75.3	0.42	0.46	0.78	0.6	0.69	4.7	92.4	0	0	0	0	0	0	0	0	0	0	0	0
																							398	387	415	281	180	137	92	28	44
																									1962
